# Supplementary material for: Tensor decomposition of stimulated monocyte and macrophage gene expression profiles identifies neurodegenerative disease-specific trans-eQTLs
Source: PLoS Genet. 2020 Feb 3;16(2):e1008549. doi: 10.1371/journal.pgen.1008549 (PMC7018232; doi:10.1371/journal.pgen.1008549)
Supplement: S3 Table — Two-way reverse correlation with the gene scores was conducted on the common intersected genes from the respective components. (XLSX) [file pgen.1008549.s023.xlsx]

## Sheet: Sheet1
Tensor Myeloid Supplemental Material
Dataset1.Component	Dataset2.Component	P.value
FF:61	CG:30	1.477 x 10^-19
FF:468	CG:150	7.91 x 10^-7
FF421	CG:217	4.05 x 10^-18
FF:312	CG:339	1.77 x 10^-11
FF:337	CG:282	2.67 x 10^-8
FF:201	CG:342	8.38 x 10^-23
FF:468	CG:417	1.79 x 10^-7
FF:47	IMM:138	2.16 x 10^-37
CG:209	IMM:138	1.68 x 10^-27
