# Supplementary material for: Tensor decomposition of stimulated monocyte and macrophage gene expression profiles identifies neurodegenerative disease-specific trans-eQTLs
Source: PLoS Genet. 2020 Feb 3;16(2):e1008549. doi: 10.1371/journal.pgen.1008549 (PMC7018232; doi:10.1371/journal.pgen.1008549)
Supplement: S5 Table — The component number, P-value, and corresponding GWAS disease or traits are listed. (XLSX) [file pgen.1008549.s025.xlsx]

## Sheet: Sheet1
Tensor Myeloid Supplemental Material
COMPONENT	NUMBER.OF.GENES	BETA	BETA_STD	SE	P	DATASET	DISEASE_NAME
435	14	0.598	0.0166	0.191	0.00089155	FF	AD
132	12	1.78	0.0471	0.303	2.0338e-9	CG	GIANT_BMI_HEIGHT
222	19	0.764	0.0248	0.243	0.00082679	FF	RA
240	7	1.47	0.03	0.358	1.8806e-05	CG	SWB
251	8	1.16	0.025	0.298	5.114e-05	CG	HDL
2	31	0.208	0.00855	0.157	0.09282	CG	AD
3	14	0.014	0.000388	0.25	0.47763	CG	AD
8	12	-0.0899	-0.0023	0.215	0.66192	CG	AD
11	15	0.0147	0.000422	0.204	0.4712	CG	AD
13	12	-0.032	-0.00082	0.261	0.54882	CG	AD
16	11	-0.0599	-0.00147	0.233	0.60142	CG	AD
19	17	-0.365	-0.0111	0.183	0.97686	CG	AD
23	23	0.015	0.000533	0.182	0.46713	CG	AD
27	16	0.254	0.00753	0.196	0.097247	CG	AD
30	23	0.00472	0.000168	0.172	0.48908	CG	AD
38	7	-0.589	-0.0115	0.332	0.9617	CG	AD
40	15	0.00227	6.52e-05	0.23	0.49606	CG	AD
42	16	-0.245	-0.00724	0.241	0.84446	CG	AD
46	12	-0.248	-0.00636	0.225	0.86437	CG	AD
49	10	0.163	0.00381	0.265	0.26946	CG	AD
61	15	-0.0277	-0.000795	0.252	0.54372	CG	AD
74	7	-0.165	-0.00324	0.327	0.69331	CG	AD
75	18	0.0634	0.00199	0.185	0.36613	CG	AD
78	7	0.289	0.00567	0.345	0.20066	CG	AD
87	26	0.122	0.0046	0.154	0.21376	CG	AD
88	28	0.00432	0.000169	0.144	0.48802	CG	AD
89	24	-0.0622	-0.00226	0.149	0.66134	CG	AD
106	22	-0.125	-0.00433	0.187	0.74728	CG	AD
108	9	0.103	0.00229	0.283	0.35762	CG	AD
111	21	-0.0989	-0.00335	0.166	0.72484	CG	AD
112	19	0.127	0.00409	0.19	0.25254	CG	AD
113	16	-0.0122	-0.000361	0.208	0.52334	CG	AD
116	29	0.119	0.00475	0.138	0.19321	CG	AD
117	11	-0.535	-0.0131	0.271	0.97582	CG	AD
118	14	-0.235	-0.00651	0.234	0.8429	CG	AD
119	9	-0.15	-0.00332	0.247	0.72768	CG	AD
122	27	0.0363	0.0014	0.147	0.40222	CG	AD
132	12	0.194	0.00498	0.226	0.1947	CG	AD
134	19	0.122	0.00394	0.195	0.26511	CG	AD
147	10	0.106	0.00249	0.311	0.3665	CG	AD
149	4	-0.167	-0.00248	0.484	0.63507	CG	AD
150	3	0.138	0.00177	0.687	0.42027	CG	AD
151	11	-0.0765	-0.00188	0.25	0.62045	CG	AD
154	29	0.0711	0.00283	0.149	0.31624	CG	AD
158	26	0.0466	0.00176	0.171	0.39282	CG	AD
171	9	-0.0806	-0.00179	0.317	0.60043	CG	AD
176	20	-0.0612	-0.00203	0.183	0.63093	CG	AD
187	22	0.0892	0.0031	0.175	0.30496	CG	AD
188	10	0.392	0.00918	0.281	0.08157	CG	AD
189	27	-0.199	-0.00764	0.162	0.89033	CG	AD
194	22	-0.237	-0.00824	0.172	0.91558	CG	AD
196	9	-0.129	-0.00288	0.317	0.65856	CG	AD
200	9	-0.167	-0.00371	0.222	0.77467	CG	AD
207	20	0.112	0.00372	0.184	0.27113	CG	AD
209	27	-0.0431	-0.00166	0.155	0.60929	CG	AD
212	22	-0.26	-0.00903	0.168	0.93969	CG	AD
213	25	0.202	0.00746	0.165	0.11062	CG	AD
217	19	0.102	0.00328	0.194	0.30057	CG	AD
228	6	0.479	0.0087	0.412	0.12241	CG	AD
231	20	0.0759	0.00251	0.182	0.33818	CG	AD
234	17	0.00798	0.000243	0.203	0.48431	CG	AD
237	16	0.047	0.00139	0.236	0.42098	CG	AD
239	23	-0.146	-0.00517	0.187	0.78168	CG	AD
240	7	-0.28	-0.00548	0.34	0.79467	CG	AD
242	14	0.3	0.0083	0.219	0.085668	CG	AD
249	9	-0.0635	-0.00141	0.314	0.58014	CG	AD
250	23	-0.326	-0.0116	0.198	0.95057	CG	AD
251	9	0.298	0.00662	0.267	0.13212	CG	AD
257	18	-0.0215	-0.000677	0.21	0.54082	CG	AD
259	11	0.0411	0.00101	0.255	0.4359	CG	AD
262	10	0.106	0.00247	0.285	0.35525	CG	AD
268	14	-0.0848	-0.00235	0.225	0.64696	CG	AD
270	9	0.118	0.00262	0.25	0.31864	CG	AD
271	25	-0.00336	-0.000124	0.175	0.50769	CG	AD
272	11	0.0959	0.00236	0.265	0.35865	CG	AD
280	27	-0.105	-0.00405	0.153	0.75497	CG	AD
282	11	0.175	0.00429	0.211	0.20368	CG	AD
302	7	0.486	0.00953	0.397	0.11012	CG	AD
309	12	-0.0509	-0.00131	0.277	0.57285	CG	AD
312	19	0.0863	0.00278	0.187	0.32195	CG	AD
327	18	-0.313	-0.00984	0.204	0.93736	CG	AD
332	16	-0.0723	-0.00214	0.185	0.65245	CG	AD
333	26	-0.229	-0.00862	0.157	0.92706	CG	AD
334	17	-0.372	-0.0114	0.185	0.97762	CG	AD
339	12	0.0934	0.0024	0.233	0.34418	CG	AD
341	11	-0.406	-0.00996	0.219	0.9682	CG	AD
342	25	-0.109	-0.00402	0.171	0.7381	CG	AD
359	9	-0.403	-0.00895	0.295	0.91423	CG	AD
368	13	-0.107	-0.00287	0.248	0.66739	CG	AD
369	12	-0.076	-0.00195	0.229	0.63032	CG	AD
370	10	0.0525	0.00123	0.226	0.40814	CG	AD
378	7	-0.359	-0.00703	0.319	0.86967	CG	AD
380	31	-0.155	-0.00638	0.155	0.84104	CG	AD
381	19	-0.155	-0.00499	0.207	0.77211	CG	AD
383	15	-0.381	-0.0109	0.214	0.96291	CG	AD
387	14	0.00519	0.000144	0.241	0.4914	CG	AD
389	15	-0.14	-0.00401	0.228	0.73064	CG	AD
390	23	0.171	0.00607	0.172	0.16083	CG	AD
397	14	0.236	0.00653	0.235	0.15845	CG	AD
402	20	-0.114	-0.00378	0.223	0.69607	CG	AD
405	23	-0.0967	-0.00343	0.184	0.69999	CG	AD
417	4	0.229	0.00339	0.536	0.33461	CG	AD
419	29	-0.102	-0.00407	0.158	0.74135	CG	AD
420	10	0.029	0.00068	0.268	0.45692	CG	AD
421	9	0.216	0.0048	0.262	0.20533	CG	AD
423	22	-0.278	-0.00966	0.171	0.94822	CG	AD
424	16	0.375	0.0111	0.202	0.031624	CG	AD
431	6	0.17	0.00309	0.366	0.32074	CG	AD
451	17	-0.03	-0.000917	0.212	0.55631	CG	AD
454	26	-0.115	-0.00434	0.174	0.74609	CG	AD
470	4	-1.12	-0.0165	0.521	0.98401	CG	AD
477	20	0.205	0.00679	0.189	0.13877	CG	AD
482	11	0.0684	0.00168	0.276	0.40205	CG	AD
486	14	0.244	0.00675	0.239	0.15421	CG	AD
491	18	-0.218	-0.00684	0.204	0.85695	CG	AD
493	19	-0.162	-0.00522	0.201	0.78923	CG	AD
28	15	-0.0889	-0.00255	0.204	0.66816	FF	AD
34	17	-0.308	-0.0094	0.202	0.93629	FF	AD
50	10	-0.353	-0.00827	0.229	0.93845	FF	AD
52	15	0.16	0.00459	0.207	0.21919	FF	AD
61	31	0.135	0.00556	0.164	0.20493	FF	AD
70	14	-0.105	-0.00292	0.254	0.66131	FF	AD
73	10	-0.311	-0.00728	0.257	0.88673	FF	AD
82	11	-0.0124	-0.000305	0.218	0.52273	FF	AD
84	3	-0.324	-0.00416	0.589	0.70899	FF	AD
90	6	-0.555	-0.0101	0.368	0.93445	FF	AD
91	27	-0.0983	-0.00378	0.169	0.71962	FF	AD
93	26	0.0132	0.000498	0.152	0.4654	FF	AD
96	21	-0.0805	-0.00273	0.171	0.68122	FF	AD
105	2	-0.131	-0.00137	0.736	0.57065	FF	AD
121	9	-0.17	-0.00378	0.285	0.7251	FF	AD
140	9	0.112	0.00248	0.241	0.32188	FF	AD
148	11	0.124	0.00304	0.232	0.29669	FF	AD
152	21	0.122	0.00414	0.19	0.26048	FF	AD
170	5	-0.448	-0.00742	0.397	0.87063	FF	AD
174	18	-0.0827	-0.0026	0.184	0.67366	FF	AD
180	13	0.0518	0.00138	0.219	0.40664	FF	AD
201	28	-0.185	-0.00726	0.187	0.83905	FF	AD
202	30	-0.147	-0.00597	0.157	0.82633	FF	AD
206	3	0.215	0.00276	0.598	0.35931	FF	AD
215	32	-0.00518	-0.000217	0.139	0.51487	FF	AD
221	14	-0.24	-0.00663	0.238	0.84279	FF	AD
222	19	0.155	0.00501	0.226	0.24653	FF	AD
281	24	0.00931	0.000338	0.175	0.47875	FF	AD
306	3	-0.369	-0.00474	0.451	0.79354	FF	AD
307	34	-0.0495	-0.00214	0.146	0.63294	FF	AD
312	15	0.393	0.0113	0.199	0.024228	FF	AD
317	37	-0.107	-0.00481	0.136	0.78323	FF	AD
319	25	0.0241	0.000892	0.167	0.44258	FF	AD
337	13	0.392	0.0105	0.224	0.040081	FF	AD
338	19	-0.0215	-0.000695	0.163	0.55244	FF	AD
343	26	0.158	0.00598	0.19	0.20208	FF	AD
347	18	-0.0269	-0.000845	0.194	0.5553	FF	AD
353	30	0.183	0.00742	0.145	0.10294	FF	AD
363	12	0.275	0.00706	0.26	0.14465	FF	AD
369	16	-0.12	-0.00356	0.207	0.71933	FF	AD
371	23	-0.0502	-0.00178	0.173	0.61425	FF	AD
375	26	-0.118	-0.00445	0.159	0.7703	FF	AD
392	19	-0.058	-0.00187	0.166	0.63645	FF	AD
403	8	-0.224	-0.0047	0.281	0.78747	FF	AD
407	21	-0.0934	-0.00317	0.163	0.71631	FF	AD
419	29	-0.00991	-0.000395	0.157	0.52511	FF	AD
421	26	-0.0351	-0.00132	0.154	0.59004	FF	AD
439	20	-0.16	-0.00531	0.184	0.80851	FF	AD
451	23	0.0964	0.00342	0.166	0.2806	FF	AD
468	4	-0.712	-0.0105	0.513	0.91762	FF	AD
474	7	0.33	0.00646	0.306	0.1408	FF	AD
476	3	-0.203	-0.00261	0.446	0.67586	FF	AD
477	30	0.0599	0.00243	0.146	0.34035	FF	AD
487	7	-0.141	-0.00276	0.336	0.66236	FF	AD
489	15	-0.0228	-0.000653	0.211	0.54309	FF	AD
26	41	0.127	0.00599	0.137	0.177	FF	AD
2	31	0.196	0.0083	0.143	0.086062	CG	CARDIoGRAM
3	13	-0.266	-0.00732	0.215	0.89243	CG	CARDIoGRAM
8	12	-0.286	-0.00755	0.21	0.91323	CG	CARDIoGRAM
11	15	-0.237	-0.00699	0.228	0.8508	CG	CARDIoGRAM
13	11	0.25	0.00633	0.266	0.17334	CG	CARDIoGRAM
16	10	-0.117	-0.00282	0.255	0.67701	CG	CARDIoGRAM
19	17	0.0838	0.00263	0.197	0.33536	CG	CARDIoGRAM
23	22	0.116	0.00416	0.153	0.22364	CG	CARDIoGRAM
27	16	0.245	0.00747	0.197	0.10762	CG	CARDIoGRAM
30	22	-0.354	-0.0127	0.167	0.98284	CG	CARDIoGRAM
38	7	0.263	0.00531	0.322	0.20673	CG	CARDIoGRAM
40	15	0.413	0.0122	0.213	0.026069	CG	CARDIoGRAM
42	15	-0.453	-0.0134	0.209	0.98484	CG	CARDIoGRAM
46	12	-0.405	-0.0107	0.236	0.95693	CG	CARDIoGRAM
49	9	-0.517	-0.0118	0.286	0.96465	CG	CARDIoGRAM
61	14	0.0453	0.00129	0.269	0.43322	CG	CARDIoGRAM
74	7	-0.464	-0.00936	0.294	0.94257	CG	CARDIoGRAM
75	18	0.413	0.0133	0.17	0.007686	CG	CARDIoGRAM
78	7	-0.277	-0.00559	0.326	0.80266	CG	CARDIoGRAM
87	26	-0.211	-0.0082	0.149	0.92175	CG	CARDIoGRAM
88	26	-0.00223	-8.67e-05	0.146	0.50612	CG	CARDIoGRAM
89	23	0.00589	0.000215	0.15	0.48436	CG	CARDIoGRAM
106	20	0.155	0.00529	0.202	0.22167	CG	CARDIoGRAM
108	8	0.216	0.00466	0.29	0.22761	CG	CARDIoGRAM
111	20	-0.111	-0.00379	0.157	0.76001	CG	CARDIoGRAM
112	18	-0.167	-0.00541	0.198	0.8009	CG	CARDIoGRAM
113	16	-0.0595	-0.00182	0.182	0.62781	CG	CARDIoGRAM
116	29	-0.0218	-0.000895	0.139	0.56242	CG	CARDIoGRAM
117	11	-0.164	-0.00416	0.259	0.73701	CG	CARDIoGRAM
118	14	0.276	0.00788	0.223	0.10763	CG	CARDIoGRAM
119	8	-0.112	-0.00242	0.323	0.6362	CG	CARDIoGRAM
122	27	-0.000573	-2.27e-05	0.139	0.50165	CG	CARDIoGRAM
132	12	0.226	0.00599	0.248	0.18048	CG	CARDIoGRAM
134	17	0.0823	0.00259	0.202	0.34178	CG	CARDIoGRAM
147	9	0.359	0.00822	0.32	0.13057	CG	CARDIoGRAM
149	4	-0.312	-0.00477	0.429	0.76658	CG	CARDIoGRAM
150	3	0.0758	0.001	0.648	0.45343	CG	CARDIoGRAM
151	11	-0.0956	-0.00242	0.253	0.64703	CG	CARDIoGRAM
154	29	-0.247	-0.0102	0.151	0.94888	CG	CARDIoGRAM
158	26	0.0658	0.00256	0.169	0.34845	CG	CARDIoGRAM
171	8	0.297	0.0064	0.332	0.18596	CG	CARDIoGRAM
176	20	0.134	0.00456	0.172	0.21799	CG	CARDIoGRAM
187	21	-0.0355	-0.00124	0.188	0.57497	CG	CARDIoGRAM
188	9	-0.375	-0.00858	0.272	0.91569	CG	CARDIoGRAM
189	26	-0.045	-0.00175	0.162	0.60971	CG	CARDIoGRAM
194	22	0.22	0.00786	0.177	0.1074	CG	CARDIoGRAM
196	8	0.314	0.00677	0.336	0.17561	CG	CARDIoGRAM
200	9	0.0537	0.00123	0.238	0.41075	CG	CARDIoGRAM
207	20	-0.202	-0.00688	0.168	0.8852	CG	CARDIoGRAM
209	25	-0.0527	-0.00201	0.164	0.62619	CG	CARDIoGRAM
212	22	-0.032	-0.00115	0.161	0.57868	CG	CARDIoGRAM
213	25	-0.221	-0.00844	0.167	0.90747	CG	CARDIoGRAM
217	18	-0.0703	-0.00228	0.186	0.64734	CG	CARDIoGRAM
228	6	0.0396	0.00074	0.318	0.45041	CG	CARDIoGRAM
231	17	0.0802	0.00252	0.205	0.34799	CG	CARDIoGRAM
234	16	0.0613	0.00187	0.192	0.375	CG	CARDIoGRAM
237	15	-0.111	-0.00329	0.194	0.71759	CG	CARDIoGRAM
239	22	0.119	0.00427	0.174	0.24631	CG	CARDIoGRAM
240	7	-0.377	-0.0076	0.358	0.85349	CG	CARDIoGRAM
242	14	-0.355	-0.0101	0.209	0.95572	CG	CARDIoGRAM
249	9	-0.159	-0.00364	0.301	0.7017	CG	CARDIoGRAM
250	22	-0.172	-0.00615	0.183	0.82583	CG	CARDIoGRAM
251	7	0.0332	0.000671	0.32	0.45866	CG	CARDIoGRAM
257	18	0.0521	0.00168	0.193	0.39354	CG	CARDIoGRAM
259	10	0.0356	0.000858	0.255	0.44448	CG	CARDIoGRAM
262	8	0.268	0.00579	0.26	0.15101	CG	CARDIoGRAM
268	13	0.057	0.00157	0.234	0.40389	CG	CARDIoGRAM
270	9	0.0362	0.000829	0.22	0.43477	CG	CARDIoGRAM
271	25	-0.109	-0.00415	0.193	0.71404	CG	CARDIoGRAM
272	11	0.00608	0.000154	0.288	0.49159	CG	CARDIoGRAM
280	27	0.31	0.0123	0.145	0.016368	CG	CARDIoGRAM
282	11	-0.139	-0.00352	0.231	0.72596	CG	CARDIoGRAM
302	7	-0.185	-0.00374	0.372	0.6907	CG	CARDIoGRAM
309	11	-0.307	-0.00776	0.24	0.89899	CG	CARDIoGRAM
312	19	0.256	0.00852	0.162	0.057061	CG	CARDIoGRAM
327	17	-0.138	-0.00434	0.208	0.74689	CG	CARDIoGRAM
332	16	0.0414	0.00126	0.188	0.41276	CG	CARDIoGRAM
333	25	0.063	0.0024	0.151	0.33854	CG	CARDIoGRAM
334	16	-0.15	-0.00458	0.2	0.77372	CG	CARDIoGRAM
339	12	-0.302	-0.00798	0.234	0.90132	CG	CARDIoGRAM
341	11	0.157	0.00397	0.225	0.24219	CG	CARDIoGRAM
342	24	0.228	0.0085	0.162	0.079615	CG	CARDIoGRAM
359	7	0.122	0.00246	0.303	0.34338	CG	CARDIoGRAM
368	12	-0.053	-0.0014	0.283	0.5742	CG	CARDIoGRAM
369	11	0.161	0.00406	0.237	0.24939	CG	CARDIoGRAM
370	10	0.0503	0.00121	0.206	0.4033	CG	CARDIoGRAM
378	7	-0.141	-0.00284	0.309	0.67574	CG	CARDIoGRAM
380	31	0.113	0.00482	0.15	0.22415	CG	CARDIoGRAM
381	19	0.222	0.00739	0.194	0.12624	CG	CARDIoGRAM
383	14	-0.341	-0.00974	0.221	0.93885	CG	CARDIoGRAM
387	14	-0.188	-0.00537	0.23	0.79384	CG	CARDIoGRAM
389	12	-0.222	-0.00588	0.215	0.84911	CG	CARDIoGRAM
390	23	-0.0926	-0.00338	0.157	0.72181	CG	CARDIoGRAM
397	14	0.39	0.0111	0.245	0.055553	CG	CARDIoGRAM
402	20	-0.0134	-0.000458	0.176	0.53046	CG	CARDIoGRAM
405	22	-0.012	-0.000428	0.178	0.52676	CG	CARDIoGRAM
417	4	0.556	0.00849	0.509	0.13698	CG	CARDIoGRAM
419	28	-0.0719	-0.0029	0.15	0.68368	CG	CARDIoGRAM
420	10	-0.111	-0.00269	0.237	0.68079	CG	CARDIoGRAM
421	8	-0.558	-0.012	0.27	0.98068	CG	CARDIoGRAM
423	22	-0.0502	-0.0018	0.149	0.63185	CG	CARDIoGRAM
424	16	0.272	0.00829	0.171	0.056173	CG	CARDIoGRAM
431	5	-0.376	-0.00642	0.356	0.85482	CG	CARDIoGRAM
451	17	0.064	0.00201	0.187	0.36645	CG	CARDIoGRAM
454	25	-0.258	-0.00983	0.17	0.93533	CG	CARDIoGRAM
470	4	-0.323	-0.00493	0.533	0.72768	CG	CARDIoGRAM
477	20	-0.204	-0.00697	0.171	0.8839	CG	CARDIoGRAM
482	11	-0.0776	-0.00196	0.266	0.61488	CG	CARDIoGRAM
486	14	-0.142	-0.00404	0.208	0.75135	CG	CARDIoGRAM
491	15	0.334	0.00986	0.224	0.068411	CG	CARDIoGRAM
493	18	0.277	0.00895	0.191	0.073956	CG	CARDIoGRAM
28	14	-0.319	-0.00912	0.197	0.9472	FF	CARDIoGRAM
34	16	0.178	0.00542	0.24	0.22972	FF	CARDIoGRAM
50	9	0.375	0.00857	0.262	0.076186	FF	CARDIoGRAM
52	15	0.383	0.0113	0.226	0.044535	FF	CARDIoGRAM
61	30	-0.347	-0.0145	0.166	0.98169	FF	CARDIoGRAM
70	14	-0.0886	-0.00253	0.244	0.64167	FF	CARDIoGRAM
73	10	0.775	0.0187	0.294	0.0041744	FF	CARDIoGRAM
82	11	-0.244	-0.00618	0.233	0.85244	FF	CARDIoGRAM
84	3	0.526	0.00695	0.463	0.12806	FF	CARDIoGRAM
90	6	0.408	0.00762	0.36	0.12868	FF	CARDIoGRAM
91	25	-0.0985	-0.00376	0.17	0.71873	FF	CARDIoGRAM
93	24	0.0651	0.00243	0.171	0.35137	FF	CARDIoGRAM
96	20	0.115	0.00393	0.182	0.2633	FF	CARDIoGRAM
105	2	-0.00451	-4.86e-05	0.71	0.50253	FF	CARDIoGRAM
121	9	-0.0793	-0.00181	0.292	0.60715	FF	CARDIoGRAM
140	9	0.178	0.00407	0.257	0.24438	FF	CARDIoGRAM
148	10	0.108	0.00259	0.233	0.32225	FF	CARDIoGRAM
152	21	0.334	0.0117	0.181	0.032601	FF	CARDIoGRAM
170	5	0.462	0.00787	0.389	0.11742	FF	CARDIoGRAM
174	17	0.027	0.000848	0.185	0.44211	FF	CARDIoGRAM
180	13	0.131	0.00362	0.234	0.28712	FF	CARDIoGRAM
201	28	-0.0279	-0.00113	0.161	0.56878	FF	CARDIoGRAM
202	30	-0.24	-0.01	0.144	0.95196	FF	CARDIoGRAM
206	3	-0.0882	-0.00117	0.573	0.56115	FF	CARDIoGRAM
215	32	-0.168	-0.00726	0.144	0.87882	FF	CARDIoGRAM
221	14	0.155	0.00441	0.237	0.2572	FF	CARDIoGRAM
222	19	-0.189	-0.00629	0.206	0.82065	FF	CARDIoGRAM
281	22	-0.152	-0.00543	0.181	0.79955	FF	CARDIoGRAM
306	3	0.258	0.00341	0.533	0.3141	FF	CARDIoGRAM
307	34	0.0368	0.00163	0.136	0.39371	FF	CARDIoGRAM
312	14	-0.193	-0.0055	0.203	0.82873	FF	CARDIoGRAM
317	36	0.00257	0.000118	0.141	0.49271	FF	CARDIoGRAM
319	25	0.0721	0.00275	0.157	0.32354	FF	CARDIoGRAM
337	13	-0.326	-0.00898	0.233	0.91971	FF	CARDIoGRAM
338	19	0.147	0.0049	0.195	0.22462	FF	CARDIoGRAM
343	26	0.0667	0.0026	0.17	0.34756	FF	CARDIoGRAM
347	17	-0.259	-0.00814	0.227	0.87336	FF	CARDIoGRAM
353	28	-0.0679	-0.00274	0.145	0.67971	FF	CARDIoGRAM
363	10	0.466	0.0112	0.283	0.050186	FF	CARDIoGRAM
369	16	-0.139	-0.00424	0.197	0.76009	FF	CARDIoGRAM
371	23	0.376	0.0138	0.168	0.012572	FF	CARDIoGRAM
375	26	0.0409	0.00159	0.162	0.40015	FF	CARDIoGRAM
392	19	0.0376	0.00125	0.178	0.41642	FF	CARDIoGRAM
403	8	0.221	0.00477	0.324	0.24787	FF	CARDIoGRAM
407	20	-0.0392	-0.00134	0.198	0.57836	FF	CARDIoGRAM
419	27	0.0318	0.00126	0.152	0.41714	FF	CARDIoGRAM
421	25	0.332	0.0127	0.156	0.016467	FF	CARDIoGRAM
435	14	0.0559	0.00159	0.217	0.39847	FF	CARDIoGRAM
439	19	-0.162	-0.0054	0.174	0.82464	FF	CARDIoGRAM
451	23	0.011	0.000404	0.161	0.47265	FF	CARDIoGRAM
468	4	0.364	0.00555	0.498	0.23273	FF	CARDIoGRAM
474	6	0.644	0.012	0.357	0.035727	FF	CARDIoGRAM
476	3	0.22	0.00291	0.523	0.33668	FF	CARDIoGRAM
477	30	-0.184	-0.0077	0.147	0.89505	FF	CARDIoGRAM
487	7	0.111	0.00223	0.357	0.3783	FF	CARDIoGRAM
489	15	0.115	0.00341	0.209	0.29025	FF	CARDIoGRAM
26	39	-0.00171	-8.12e-05	0.134	0.50508	FF	CARDIoGRAM
2	31	-0.111	-0.00458	0.161	0.75418	CG	DS
3	14	-0.137	-0.00382	0.241	0.71549	CG	DS
8	12	-0.148	-0.00381	0.211	0.75814	CG	DS
11	15	-0.192	-0.00553	0.19	0.8446	CG	DS
13	12	0.101	0.00259	0.231	0.33202	CG	DS
16	11	-0.325	-0.008	0.208	0.94113	CG	DS
19	17	-0.0133	-0.000406	0.199	0.52658	CG	DS
23	23	-0.119	-0.00423	0.156	0.77698	CG	DS
27	16	0.131	0.0039	0.178	0.22963	CG	DS
30	23	-0.249	-0.00885	0.176	0.92066	CG	DS
38	7	-0.407	-0.00799	0.314	0.90227	CG	DS
40	15	-0.104	-0.00299	0.21	0.68966	CG	DS
42	16	0.177	0.00525	0.225	0.21644	CG	DS
46	12	0.0644	0.00166	0.218	0.38364	CG	DS
49	10	-0.128	-0.003	0.241	0.70164	CG	DS
61	15	-0.011	-0.000315	0.215	0.52036	CG	DS
74	7	-0.151	-0.00297	0.283	0.70376	CG	DS
75	18	-0.0253	-0.000797	0.188	0.55361	CG	DS
78	7	-0.235	-0.00462	0.263	0.8142	CG	DS
87	26	-0.367	-0.0139	0.162	0.98851	CG	DS
88	28	-0.174	-0.00683	0.145	0.88506	CG	DS
89	24	0.00897	0.000326	0.139	0.47422	CG	DS
106	21	-0.0409	-0.00139	0.183	0.58838	CG	DS
108	9	-0.482	-0.0107	0.265	0.96541	CG	DS
111	21	-0.171	-0.00581	0.169	0.84432	CG	DS
112	19	0.292	0.00946	0.193	0.064883	CG	DS
113	16	-0.0824	-0.00245	0.191	0.66733	CG	DS
116	29	-0.388	-0.0155	0.142	0.99685	CG	DS
117	11	-0.00142	-3.5e-05	0.266	0.50214	CG	DS
118	14	0.0571	0.00158	0.213	0.39425	CG	DS
119	9	0.347	0.00773	0.327	0.14407	CG	DS
122	27	-0.0978	-0.00377	0.144	0.75156	CG	DS
132	12	-0.184	-0.00473	0.242	0.77591	CG	DS
134	19	0.00477	0.000154	0.177	0.48923	CG	DS
147	10	0.193	0.00454	0.291	0.25297	CG	DS
149	4	-0.374	-0.00555	0.441	0.80161	CG	DS
150	3	-0.183	-0.00235	0.378	0.68586	CG	DS
151	11	0.0215	0.000528	0.269	0.46818	CG	DS
154	29	-0.343	-0.0137	0.142	0.99227	CG	DS
158	26	0.0979	0.0037	0.161	0.27094	CG	DS
171	9	0.152	0.00338	0.295	0.30345	CG	DS
176	20	-0.36	-0.0119	0.177	0.97882	CG	DS
187	22	0.0445	0.00155	0.171	0.39764	CG	DS
188	10	-0.0774	-0.00182	0.267	0.61418	CG	DS
189	27	0.0112	0.000433	0.156	0.47134	CG	DS
194	22	-0.0312	-0.00109	0.162	0.57612	CG	DS
196	9	-0.089	-0.00198	0.295	0.61863	CG	DS
200	9	0.0828	0.00184	0.219	0.35246	CG	DS
207	20	0.0155	0.000513	0.172	0.46409	CG	DS
209	27	-0.23	-0.00886	0.151	0.93661	CG	DS
212	22	0.0553	0.00193	0.158	0.36303	CG	DS
213	25	-0.165	-0.00612	0.148	0.86765	CG	DS
217	19	-0.126	-0.00408	0.204	0.73176	CG	DS
228	6	-0.677	-0.0123	0.442	0.9371	CG	DS
231	20	-0.456	-0.0151	0.188	0.99238	CG	DS
234	17	0.0233	0.000712	0.185	0.44981	CG	DS
237	16	0.352	0.0105	0.217	0.05199	CG	DS
239	23	-0.319	-0.0114	0.176	0.96545	CG	DS
240	7	0.154	0.00303	0.313	0.31109	CG	DS
242	14	-0.329	-0.00915	0.191	0.95813	CG	DS
249	9	-0.0234	-0.000521	0.328	0.52846	CG	DS
250	23	-0.00875	-0.000311	0.181	0.51929	CG	DS
251	9	0.326	0.00726	0.247	0.093523	CG	DS
257	18	0.153	0.00483	0.202	0.22354	CG	DS
259	11	0.0038	9.36e-05	0.238	0.49362	CG	DS
262	10	0.369	0.00867	0.242	0.063765	CG	DS
268	14	-0.417	-0.0116	0.215	0.97378	CG	DS
270	9	0.0828	0.00184	0.261	0.37553	CG	DS
271	25	-0.0913	-0.00339	0.177	0.69653	CG	DS
272	11	0.645	0.0159	0.28	0.010574	CG	DS
280	27	-0.145	-0.00559	0.151	0.8316	CG	DS
282	11	-0.319	-0.00785	0.224	0.92319	CG	DS
302	7	0.106	0.00208	0.365	0.38598	CG	DS
309	12	-0.116	-0.00299	0.249	0.67987	CG	DS
312	19	-0.186	-0.00602	0.178	0.85191	CG	DS
327	18	-0.205	-0.00644	0.194	0.85372	CG	DS
332	16	0.533	0.0158	0.186	0.0020733	CG	DS
333	26	0.00297	0.000113	0.146	0.49186	CG	DS
334	17	-0.0268	-0.00082	0.185	0.5577	CG	DS
339	12	-0.347	-0.00892	0.229	0.93508	CG	DS
341	11	0.114	0.0028	0.203	0.28764	CG	DS
342	25	-0.204	-0.00757	0.154	0.90801	CG	DS
359	9	0.0591	0.00132	0.236	0.40128	CG	DS
368	13	-0.507	-0.0136	0.241	0.98233	CG	DS
369	12	0.111	0.00286	0.215	0.30283	CG	DS
370	10	-0.0688	-0.00162	0.288	0.59438	CG	DS
378	7	-0.671	-0.0132	0.289	0.9898	CG	DS
380	31	-0.148	-0.0061	0.147	0.84318	CG	DS
381	18	0.138	0.00434	0.213	0.25843	CG	DS
383	15	0.234	0.00672	0.238	0.16275	CG	DS
387	14	0.0849	0.00236	0.211	0.34349	CG	DS
389	15	0.11	0.00317	0.203	0.29315	CG	DS
390	23	0.0323	0.00115	0.161	0.42037	CG	DS
397	14	-0.11	-0.00305	0.221	0.69041	CG	DS
402	20	0.164	0.00545	0.201	0.20718	CG	DS
405	23	-0.121	-0.00432	0.161	0.77458	CG	DS
417	4	-0.169	-0.00252	0.342	0.68968	CG	DS
419	29	0.0308	0.00123	0.157	0.42215	CG	DS
420	10	0.321	0.00754	0.233	0.083983	CG	DS
421	9	0.0469	0.00104	0.253	0.42665	CG	DS
423	22	0.0224	0.000779	0.171	0.44805	CG	DS
424	16	-0.0958	-0.00284	0.209	0.67655	CG	DS
431	6	-0.247	-0.00448	0.388	0.73743	CG	DS
451	17	-0.0997	-0.00305	0.185	0.70525	CG	DS
454	26	-0.291	-0.011	0.161	0.96484	CG	DS
470	4	-0.202	-0.003	0.533	0.64752	CG	DS
477	20	0.143	0.00475	0.175	0.2066	CG	DS
482	11	0.178	0.00438	0.223	0.21288	CG	DS
486	14	-0.266	-0.00739	0.209	0.89874	CG	DS
491	17	-0.355	-0.0109	0.199	0.96294	CG	DS
493	19	-0.113	-0.00365	0.181	0.73317	CG	DS
28	15	0.0647	0.00186	0.208	0.37814	FF	DS
34	17	0.0516	0.00158	0.207	0.40145	FF	DS
50	9	0.552	0.0123	0.263	0.018093	FF	DS
52	15	-0.352	-0.0101	0.227	0.93947	FF	DS
61	31	-0.0608	-0.00251	0.154	0.65367	FF	DS
70	14	-0.163	-0.00452	0.233	0.7575	FF	DS
73	10	0.00438	0.000103	0.262	0.49333	FF	DS
82	11	0.129	0.00316	0.249	0.30322	FF	DS
84	3	0.351	0.00452	0.499	0.24088	FF	DS
90	6	-0.286	-0.0052	0.366	0.78237	FF	DS
91	27	-0.21	-0.00811	0.149	0.9205	FF	DS
93	26	-0.322	-0.0122	0.146	0.98602	FF	DS
96	21	-0.286	-0.00973	0.162	0.96126	FF	DS
105	2	-0.2	-0.0021	0.685	0.61469	FF	DS
121	9	0.215	0.00479	0.263	0.20696	FF	DS
140	9	0.0824	0.00184	0.261	0.37622	FF	DS
148	11	0.0726	0.00179	0.207	0.36293	FF	DS
152	21	-0.0869	-0.00296	0.178	0.68697	FF	DS
170	5	-0.606	-0.0101	0.372	0.94848	FF	DS
174	18	-0.309	-0.00972	0.169	0.96573	FF	DS
180	13	0.0784	0.0021	0.199	0.34671	FF	DS
201	28	-0.166	-0.00653	0.169	0.83761	FF	DS
202	30	-0.0713	-0.0029	0.147	0.68627	FF	DS
206	3	-0.993	-0.0128	0.557	0.96265	FF	DS
215	32	-0.0525	-0.0022	0.142	0.64361	FF	DS
221	14	0.0786	0.00218	0.203	0.3494	FF	DS
222	19	-0.0741	-0.0024	0.209	0.63868	FF	DS
281	24	0.264	0.00961	0.172	0.062105	FF	DS
306	3	-0.208	-0.00268	0.482	0.66706	FF	DS
307	34	-0.119	-0.00514	0.142	0.7993	FF	DS
312	15	-0.368	-0.0106	0.204	0.96485	FF	DS
317	37	-0.0157	-0.00071	0.12	0.55237	FF	DS
319	25	-0.204	-0.00757	0.168	0.88825	FF	DS
337	13	-0.335	-0.00897	0.211	0.944	FF	DS
338	19	0.0625	0.00202	0.163	0.35087	FF	DS
343	26	0.033	0.00125	0.18	0.42702	FF	DS
347	18	0.25	0.00787	0.199	0.10459	FF	DS
353	30	-0.0178	-0.000723	0.139	0.55103	FF	DS
363	12	-0.014	-0.00036	0.239	0.52329	FF	DS
369	16	0.189	0.00563	0.175	0.1389	FF	DS
371	23	-0.0225	-0.000801	0.16	0.55601	FF	DS
375	26	-0.144	-0.00546	0.148	0.83496	FF	DS
392	19	-0.317	-0.0103	0.157	0.97848	FF	DS
403	8	-0.0601	-0.00126	0.276	0.58605	FF	DS
407	21	-0.241	-0.00821	0.16	0.93395	FF	DS
419	29	-0.157	-0.00626	0.152	0.84885	FF	DS
421	26	0.054	0.00204	0.157	0.3653	FF	DS
435	14	-0.198	-0.0055	0.193	0.84764	FF	DS
439	20	-0.247	-0.0082	0.182	0.913	FF	DS
451	23	-0.123	-0.00436	0.156	0.78421	FF	DS
468	4	0.398	0.00591	0.478	0.20247	FF	DS
474	7	-0.258	-0.00507	0.272	0.8285	FF	DS
476	3	-0.311	-0.004	0.48	0.74151	FF	DS
477	30	-0.139	-0.00564	0.153	0.81745	FF	DS
487	7	-0.515	-0.0101	0.34	0.93518	FF	DS
489	15	-0.0692	-0.00199	0.195	0.63864	FF	DS
26	41	0.0347	0.00165	0.124	0.38974	FF	DS
2	31	-0.223	-0.00945	0.144	0.93849	CG	GIANT_BMI
3	13	-0.215	-0.0059	0.221	0.8338	CG	GIANT_BMI
8	12	0.00932	0.000246	0.219	0.48299	CG	GIANT_BMI
11	15	-0.225	-0.00664	0.202	0.86675	CG	GIANT_BMI
13	11	0.0461	0.00117	0.274	0.4331	CG	GIANT_BMI
16	10	0.0758	0.00183	0.262	0.38641	CG	GIANT_BMI
19	17	-0.262	-0.00823	0.203	0.90125	CG	GIANT_BMI
23	22	-0.236	-0.00845	0.156	0.93556	CG	GIANT_BMI
27	16	-0.0355	-0.00108	0.203	0.56943	CG	GIANT_BMI
30	22	-0.0222	-0.000794	0.174	0.55088	CG	GIANT_BMI
38	7	0.495	0.00998	0.334	0.069326	CG	GIANT_BMI
40	15	-0.371	-0.0109	0.218	0.95522	CG	GIANT_BMI
42	15	-0.422	-0.0124	0.216	0.97476	CG	GIANT_BMI
46	12	-0.0546	-0.00144	0.243	0.58887	CG	GIANT_BMI
49	9	-0.969	-0.0222	0.295	0.99949	CG	GIANT_BMI
61	14	0.00138	3.94e-05	0.278	0.49802	CG	GIANT_BMI
74	6	-0.0472	-0.000883	0.316	0.55934	CG	GIANT_BMI
75	18	-0.271	-0.00876	0.175	0.93954	CG	GIANT_BMI
78	7	-0.00806	-0.000163	0.335	0.50958	CG	GIANT_BMI
87	26	-0.174	-0.00675	0.158	0.86346	CG	GIANT_BMI
88	26	-0.0247	-0.000961	0.146	0.56715	CG	GIANT_BMI
89	23	0.0843	0.00308	0.155	0.29295	CG	GIANT_BMI
106	20	-0.122	-0.00415	0.185	0.7445	CG	GIANT_BMI
108	8	0.154	0.00332	0.298	0.30261	CG	GIANT_BMI
111	20	0.095	0.00324	0.163	0.2804	CG	GIANT_BMI
112	18	0.139	0.0045	0.214	0.25718	CG	GIANT_BMI
113	16	-0.308	-0.0094	0.188	0.9497	CG	GIANT_BMI
116	29	-0.22	-0.00902	0.142	0.93857	CG	GIANT_BMI
117	11	0.0871	0.0022	0.267	0.37196	CG	GIANT_BMI
118	14	0.1	0.00286	0.23	0.3311	CG	GIANT_BMI
119	8	-0.038	-0.000819	0.332	0.54556	CG	GIANT_BMI
122	27	0.0826	0.00327	0.143	0.28241	CG	GIANT_BMI
132	12	-0.112	-0.00295	0.254	0.67002	CG	GIANT_BMI
134	17	-0.124	-0.00391	0.208	0.72463	CG	GIANT_BMI
147	9	-0.262	-0.006	0.329	0.78728	CG	GIANT_BMI
149	4	-0.0307	-0.000469	0.442	0.52771	CG	GIANT_BMI
150	3	0.0942	0.00124	0.674	0.4444	CG	GIANT_BMI
151	11	-0.0304	-0.00077	0.26	0.54659	CG	GIANT_BMI
154	29	-0.168	-0.00688	0.156	0.85841	CG	GIANT_BMI
158	26	-0.285	-0.0111	0.174	0.94913	CG	GIANT_BMI
171	8	-0.166	-0.00357	0.342	0.68608	CG	GIANT_BMI
176	20	0.0486	0.00166	0.178	0.39223	CG	GIANT_BMI
187	21	-0.165	-0.00578	0.197	0.79969	CG	GIANT_BMI
188	9	-0.431	-0.00987	0.281	0.93748	CG	GIANT_BMI
189	26	-0.0254	-0.000988	0.157	0.56423	CG	GIANT_BMI
194	22	-0.145	-0.00518	0.182	0.78696	CG	GIANT_BMI
196	8	0.0136	0.000294	0.346	0.4843	CG	GIANT_BMI
200	9	-0.183	-0.00418	0.246	0.77145	CG	GIANT_BMI
207	20	-0.558	-0.019	0.173	0.99938	CG	GIANT_BMI
209	25	0.164	0.00626	0.167	0.1628	CG	GIANT_BMI
212	22	-0.142	-0.00507	0.167	0.80273	CG	GIANT_BMI
213	25	0.307	0.0117	0.173	0.037906	CG	GIANT_BMI
217	18	-0.495	-0.016	0.189	0.99553	CG	GIANT_BMI
228	6	0.386	0.00721	0.3	0.098931	CG	GIANT_BMI
231	17	0.0396	0.00124	0.211	0.42547	CG	GIANT_BMI
234	16	0.167	0.00509	0.198	0.20014	CG	GIANT_BMI
237	15	-0.281	-0.00831	0.199	0.92108	CG	GIANT_BMI
239	22	-0.31	-0.0111	0.179	0.95863	CG	GIANT_BMI
240	7	-0.0462	-0.000932	0.368	0.54991	CG	GIANT_BMI
242	14	-0.108	-0.00309	0.211	0.69574	CG	GIANT_BMI
249	9	-0.105	-0.0024	0.307	0.63357	CG	GIANT_BMI
250	22	-0.134	-0.00479	0.181	0.7701	CG	GIANT_BMI
251	7	0.0499	0.00101	0.328	0.43956	CG	GIANT_BMI
257	18	-0.368	-0.0119	0.198	0.96828	CG	GIANT_BMI
259	10	-0.138	-0.00333	0.261	0.70159	CG	GIANT_BMI
262	8	-0.227	-0.00489	0.268	0.80125	CG	GIANT_BMI
268	13	0.0709	0.00195	0.242	0.38459	CG	GIANT_BMI
270	9	-0.151	-0.00346	0.228	0.74703	CG	GIANT_BMI
271	25	0.0131	0.000499	0.198	0.47363	CG	GIANT_BMI
272	11	0.301	0.00761	0.297	0.15519	CG	GIANT_BMI
280	27	-0.0201	-0.000797	0.149	0.55378	CG	GIANT_BMI
282	11	0.0482	0.00122	0.236	0.41913	CG	GIANT_BMI
302	7	-0.0672	-0.00136	0.394	0.5677	CG	GIANT_BMI
309	11	0.0201	0.000509	0.247	0.46751	CG	GIANT_BMI
312	19	0.0285	0.000946	0.168	0.43265	CG	GIANT_BMI
327	18	-0.0331	-0.00107	0.209	0.56283	CG	GIANT_BMI
332	16	0.0321	0.000978	0.193	0.43416	CG	GIANT_BMI
333	25	0.137	0.00522	0.158	0.19307	CG	GIANT_BMI
334	16	0.0898	0.00274	0.206	0.33146	CG	GIANT_BMI
339	12	0.0227	0.000599	0.238	0.46212	CG	GIANT_BMI
341	11	-0.0635	-0.00161	0.231	0.60822	CG	GIANT_BMI
342	24	-0.137	-0.00512	0.168	0.79341	CG	GIANT_BMI
359	7	-0.422	-0.00851	0.311	0.91249	CG	GIANT_BMI
368	13	-0.153	-0.0042	0.28	0.70691	CG	GIANT_BMI
369	11	-0.0983	-0.00249	0.244	0.65647	CG	GIANT_BMI
370	10	0.246	0.00593	0.214	0.12565	CG	GIANT_BMI
378	7	0.234	0.00473	0.318	0.23033	CG	GIANT_BMI
380	31	-0.000936	-3.97e-05	0.159	0.50235	CG	GIANT_BMI
381	19	-0.411	-0.0137	0.199	0.9807	CG	GIANT_BMI
383	14	0.238	0.00678	0.227	0.14784	CG	GIANT_BMI
387	14	0.126	0.00359	0.236	0.29747	CG	GIANT_BMI
389	12	-0.0826	-0.00218	0.222	0.64524	CG	GIANT_BMI
390	23	-0.0417	-0.00153	0.164	0.60069	CG	GIANT_BMI
397	14	0.429	0.0122	0.252	0.044412	CG	GIANT_BMI
402	20	0.117	0.00398	0.182	0.2604	CG	GIANT_BMI
405	22	0.22	0.00788	0.183	0.11465	CG	GIANT_BMI
417	4	0.322	0.0049	0.527	0.27074	CG	GIANT_BMI
419	28	-0.268	-0.0108	0.155	0.95829	CG	GIANT_BMI
420	10	0.337	0.00813	0.244	0.083815	CG	GIANT_BMI
421	8	-0.317	-0.00683	0.284	0.8675	CG	GIANT_BMI
423	22	-0.161	-0.00575	0.154	0.85203	CG	GIANT_BMI
424	16	-0.036	-0.0011	0.176	0.58101	CG	GIANT_BMI
431	5	0.131	0.00224	0.361	0.35818	CG	GIANT_BMI
451	17	-0.122	-0.00383	0.193	0.73627	CG	GIANT_BMI
454	26	-0.209	-0.00812	0.159	0.90588	CG	GIANT_BMI
470	4	0.71	0.0108	0.548	0.097359	CG	GIANT_BMI
477	20	-0.0969	-0.0033	0.162	0.72476	CG	GIANT_BMI
482	11	-0.155	-0.00392	0.273	0.71481	CG	GIANT_BMI
486	14	-0.418	-0.0119	0.214	0.97439	CG	GIANT_BMI
491	16	-0.0562	-0.00171	0.225	0.59855	CG	GIANT_BMI
493	18	-0.336	-0.0109	0.179	0.96937	CG	GIANT_BMI
28	14	0.208	0.00594	0.203	0.1528	FF	GIANT_BMI
34	16	-0.265	-0.00809	0.247	0.85897	FF	GIANT_BMI
50	9	-0.314	-0.00718	0.269	0.87817	FF	GIANT_BMI
52	15	0.305	0.009	0.227	0.089569	FF	GIANT_BMI
61	30	-0.293	-0.0122	0.169	0.95809	FF	GIANT_BMI
70	14	-0.19	-0.00543	0.25	0.77673	FF	GIANT_BMI
73	10	0.128	0.00309	0.302	0.3359	FF	GIANT_BMI
82	11	-0.0543	-0.00137	0.243	0.58837	FF	GIANT_BMI
84	3	0.0229	0.000302	0.448	0.47964	FF	GIANT_BMI
90	6	-0.562	-0.0105	0.373	0.93394	FF	GIANT_BMI
91	25	0.0565	0.00215	0.175	0.37314	FF	GIANT_BMI
93	24	-0.187	-0.00696	0.175	0.85641	FF	GIANT_BMI
96	19	0.0795	0.00264	0.191	0.33859	FF	GIANT_BMI
105	2	0.233	0.00252	0.73	0.37463	FF	GIANT_BMI
121	9	-0.129	-0.00296	0.294	0.6703	FF	GIANT_BMI
140	9	0.166	0.00381	0.261	0.26181	FF	GIANT_BMI
148	10	0.412	0.00993	0.24	0.043241	FF	GIANT_BMI
152	21	-0.0238	-0.000831	0.186	0.55088	FF	GIANT_BMI
170	5	-0.0516	-0.00088	0.4	0.55137	FF	GIANT_BMI
174	17	-0.103	-0.00324	0.191	0.70583	FF	GIANT_BMI
180	13	-0.148	-0.00406	0.24	0.73044	FF	GIANT_BMI
201	28	0.0241	0.000972	0.167	0.44257	FF	GIANT_BMI
202	30	0.248	0.0104	0.15	0.048885	FF	GIANT_BMI
206	3	0.398	0.00525	0.591	0.25051	FF	GIANT_BMI
215	32	-0.159	-0.00687	0.147	0.86025	FF	GIANT_BMI
221	14	-0.0693	-0.00198	0.244	0.61186	FF	GIANT_BMI
222	19	0.125	0.00414	0.207	0.27368	FF	GIANT_BMI
281	23	-0.0368	-0.00134	0.177	0.58249	FF	GIANT_BMI
306	3	0.576	0.00761	0.549	0.14674	FF	GIANT_BMI
307	34	0.0841	0.00374	0.14	0.27388	FF	GIANT_BMI
312	14	0.0843	0.0024	0.21	0.34386	FF	GIANT_BMI
317	37	-0.235	-0.0109	0.144	0.94902	FF	GIANT_BMI
319	25	-0.187	-0.00713	0.162	0.87525	FF	GIANT_BMI
337	13	0.0655	0.0018	0.238	0.39156	FF	GIANT_BMI
338	19	-0.278	-0.00925	0.202	0.91573	FF	GIANT_BMI
343	26	0.116	0.00452	0.175	0.25333	FF	GIANT_BMI
347	17	-0.172	-0.00541	0.233	0.76991	FF	GIANT_BMI
353	28	-0.187	-0.00755	0.15	0.89469	FF	GIANT_BMI
363	11	-0.225	-0.00568	0.281	0.78792	FF	GIANT_BMI
369	16	0.488	0.0149	0.202	0.0077522	FF	GIANT_BMI
371	23	-0.026	-0.000951	0.173	0.55959	FF	GIANT_BMI
375	26	0.117	0.00455	0.167	0.24139	FF	GIANT_BMI
392	19	-0.0693	-0.0023	0.183	0.64766	FF	GIANT_BMI
403	8	0.392	0.00846	0.341	0.12514	FF	GIANT_BMI
407	20	-0.0813	-0.00277	0.204	0.65484	FF	GIANT_BMI
419	27	-0.159	-0.00628	0.156	0.84459	FF	GIANT_BMI
421	25	0.0589	0.00224	0.162	0.35771	FF	GIANT_BMI
435	14	-0.103	-0.00294	0.224	0.6774	FF	GIANT_BMI
439	19	0.146	0.00484	0.174	0.20076	FF	GIANT_BMI
451	23	-0.0238	-0.00087	0.151	0.56247	FF	GIANT_BMI
468	4	-0.297	-0.00453	0.513	0.71883	FF	GIANT_BMI
474	6	-0.203	-0.0038	0.367	0.70995	FF	GIANT_BMI
476	3	1.07	0.0141	0.538	0.023443	FF	GIANT_BMI
477	30	0.0613	0.00256	0.152	0.34307	FF	GIANT_BMI
487	7	0.608	0.0123	0.367	0.048908	FF	GIANT_BMI
489	15	0.0408	0.0012	0.215	0.42464	FF	GIANT_BMI
26	39	-0.0278	-0.00132	0.138	0.58017	FF	GIANT_BMI
2	31	-0.202	-0.00857	0.173	0.87914	CG	GIANT_BMI_HEIGHT
3	13	0.206	0.00566	0.264	0.21821	CG	GIANT_BMI_HEIGHT
8	12	0.0689	0.00182	0.259	0.39516	CG	GIANT_BMI_HEIGHT
11	15	0.147	0.00434	0.242	0.27164	CG	GIANT_BMI_HEIGHT
13	11	-0.434	-0.011	0.327	0.90753	CG	GIANT_BMI_HEIGHT
16	10	0.249	0.00601	0.313	0.21285	CG	GIANT_BMI_HEIGHT
19	17	-0.0257	-0.000809	0.243	0.54222	CG	GIANT_BMI_HEIGHT
23	22	-0.079	-0.00282	0.186	0.6645	CG	GIANT_BMI_HEIGHT
27	16	-0.496	-0.0151	0.242	0.97999	CG	GIANT_BMI_HEIGHT
30	22	-0.294	-0.0105	0.207	0.9221	CG	GIANT_BMI_HEIGHT
38	7	0.108	0.00219	0.399	0.39289	CG	GIANT_BMI_HEIGHT
40	15	-0.405	-0.012	0.261	0.93964	CG	GIANT_BMI_HEIGHT
42	15	0.00615	0.000182	0.257	0.49047	CG	GIANT_BMI_HEIGHT
46	12	-0.237	-0.00625	0.29	0.79251	CG	GIANT_BMI_HEIGHT
49	9	0.21	0.0048	0.352	0.27558	CG	GIANT_BMI_HEIGHT
61	14	0.268	0.00763	0.332	0.20993	CG	GIANT_BMI_HEIGHT
74	6	-0.0783	-0.00146	0.378	0.58202	CG	GIANT_BMI_HEIGHT
75	18	0.0149	0.000481	0.209	0.47162	CG	GIANT_BMI_HEIGHT
78	7	-0.185	-0.00373	0.4	0.67814	CG	GIANT_BMI_HEIGHT
87	26	-0.0335	-0.0013	0.189	0.57022	CG	GIANT_BMI_HEIGHT
88	26	0.139	0.0054	0.175	0.21316	CG	GIANT_BMI_HEIGHT
89	23	0.0731	0.00267	0.185	0.34614	CG	GIANT_BMI_HEIGHT
106	20	-0.0502	-0.00171	0.221	0.58967	CG	GIANT_BMI_HEIGHT
108	8	-0.109	-0.00235	0.356	0.62034	CG	GIANT_BMI_HEIGHT
111	20	-0.228	-0.00779	0.195	0.87935	CG	GIANT_BMI_HEIGHT
112	18	-0.177	-0.00573	0.255	0.75646	CG	GIANT_BMI_HEIGHT
113	16	0.00787	0.00024	0.224	0.486	CG	GIANT_BMI_HEIGHT
116	29	0.231	0.0095	0.17	0.086865	CG	GIANT_BMI_HEIGHT
117	11	-0.029	-0.000734	0.318	0.53633	CG	GIANT_BMI_HEIGHT
118	14	-0.121	-0.00345	0.274	0.67029	CG	GIANT_BMI_HEIGHT
119	8	0.186	0.00401	0.396	0.31949	CG	GIANT_BMI_HEIGHT
122	27	0.201	0.00796	0.171	0.11963	CG	GIANT_BMI_HEIGHT
134	17	-0.0866	-0.00272	0.249	0.63603	CG	GIANT_BMI_HEIGHT
147	9	-0.596	-0.0136	0.393	0.93548	CG	GIANT_BMI_HEIGHT
149	4	-0.0506	-0.000772	0.528	0.53821	CG	GIANT_BMI_HEIGHT
150	3	-1.16	-0.0153	0.805	0.92476	CG	GIANT_BMI_HEIGHT
151	11	0.332	0.00841	0.311	0.14218	CG	GIANT_BMI_HEIGHT
154	29	0.139	0.0057	0.187	0.22882	CG	GIANT_BMI_HEIGHT
158	26	-0.193	-0.0075	0.208	0.82367	CG	GIANT_BMI_HEIGHT
171	8	-0.336	-0.00724	0.408	0.79446	CG	GIANT_BMI_HEIGHT
176	20	0.309	0.0105	0.211	0.071557	CG	GIANT_BMI_HEIGHT
187	21	-0.271	-0.00948	0.235	0.876	CG	GIANT_BMI_HEIGHT
188	9	-0.495	-0.0113	0.336	0.9297	CG	GIANT_BMI_HEIGHT
189	26	0.135	0.00523	0.188	0.2365	CG	GIANT_BMI_HEIGHT
194	22	-0.39	-0.0139	0.217	0.96358	CG	GIANT_BMI_HEIGHT
196	8	-0.285	-0.00614	0.413	0.75438	CG	GIANT_BMI_HEIGHT
200	9	-0.00667	-0.000153	0.293	0.50907	CG	GIANT_BMI_HEIGHT
207	20	0.18	0.00614	0.206	0.19126	CG	GIANT_BMI_HEIGHT
209	25	0.0594	0.00226	0.199	0.38286	CG	GIANT_BMI_HEIGHT
212	22	-0.357	-0.0128	0.199	0.9636	CG	GIANT_BMI_HEIGHT
213	25	-0.149	-0.00566	0.206	0.76416	CG	GIANT_BMI_HEIGHT
217	18	-0.374	-0.0121	0.226	0.9509	CG	GIANT_BMI_HEIGHT
228	6	0.338	0.00632	0.358	0.17212	CG	GIANT_BMI_HEIGHT
231	17	-0.293	-0.0092	0.251	0.87777	CG	GIANT_BMI_HEIGHT
234	16	0.311	0.00948	0.237	0.094882	CG	GIANT_BMI_HEIGHT
237	15	0.117	0.00346	0.238	0.31105	CG	GIANT_BMI_HEIGHT
239	22	-0.407	-0.0146	0.214	0.97135	CG	GIANT_BMI_HEIGHT
240	7	0.474	0.00955	0.44	0.14086	CG	GIANT_BMI_HEIGHT
242	14	-0.191	-0.00546	0.252	0.77593	CG	GIANT_BMI_HEIGHT
249	9	0.252	0.00577	0.367	0.24587	CG	GIANT_BMI_HEIGHT
250	22	-0.0927	-0.00331	0.217	0.66567	CG	GIANT_BMI_HEIGHT
251	7	-0.678	-0.0137	0.392	0.9582	CG	GIANT_BMI_HEIGHT
257	18	-0.289	-0.00934	0.237	0.88864	CG	GIANT_BMI_HEIGHT
259	10	0.427	0.0103	0.312	0.085303	CG	GIANT_BMI_HEIGHT
262	8	-0.127	-0.00274	0.321	0.65362	CG	GIANT_BMI_HEIGHT
268	13	-0.295	-0.0081	0.289	0.84652	CG	GIANT_BMI_HEIGHT
270	9	-0.183	-0.00418	0.272	0.7493	CG	GIANT_BMI_HEIGHT
271	25	-0.0115	-0.000439	0.236	0.51945	CG	GIANT_BMI_HEIGHT
272	11	0.0447	0.00113	0.354	0.44982	CG	GIANT_BMI_HEIGHT
280	27	-0.272	-0.0108	0.178	0.93726	CG	GIANT_BMI_HEIGHT
282	11	0.348	0.0088	0.282	0.10891	CG	GIANT_BMI_HEIGHT
302	7	-0.674	-0.0136	0.471	0.92376	CG	GIANT_BMI_HEIGHT
309	11	-0.58	-0.0147	0.296	0.97506	CG	GIANT_BMI_HEIGHT
312	19	-0.0752	-0.0025	0.2	0.6463	CG	GIANT_BMI_HEIGHT
327	18	-0.0238	-0.000771	0.25	0.53799	CG	GIANT_BMI_HEIGHT
332	16	-0.427	-0.013	0.231	0.96779	CG	GIANT_BMI_HEIGHT
333	25	-0.102	-0.00387	0.189	0.70489	CG	GIANT_BMI_HEIGHT
334	16	-0.159	-0.00486	0.246	0.74171	CG	GIANT_BMI_HEIGHT
339	12	0.172	0.00455	0.285	0.27274	CG	GIANT_BMI_HEIGHT
341	11	0.0266	0.000673	0.276	0.46161	CG	GIANT_BMI_HEIGHT
342	24	-0.214	-0.008	0.2	0.85786	CG	GIANT_BMI_HEIGHT
359	7	-0.27	-0.00544	0.371	0.76624	CG	GIANT_BMI_HEIGHT
368	13	-0.223	-0.00612	0.335	0.74693	CG	GIANT_BMI_HEIGHT
369	11	0.19	0.00481	0.291	0.25687	CG	GIANT_BMI_HEIGHT
370	10	-0.112	-0.0027	0.256	0.66912	CG	GIANT_BMI_HEIGHT
378	7	0.173	0.0035	0.379	0.32379	CG	GIANT_BMI_HEIGHT
380	31	-0.0497	-0.00211	0.19	0.60308	CG	GIANT_BMI_HEIGHT
381	19	-0.2	-0.00665	0.237	0.80033	CG	GIANT_BMI_HEIGHT
383	14	0.375	0.0107	0.272	0.08356	CG	GIANT_BMI_HEIGHT
387	14	0.235	0.00672	0.282	0.20226	CG	GIANT_BMI_HEIGHT
389	12	-0.0874	-0.00231	0.266	0.62892	CG	GIANT_BMI_HEIGHT
390	23	0.0433	0.00158	0.195	0.41236	CG	GIANT_BMI_HEIGHT
397	14	-0.288	-0.00823	0.301	0.83105	CG	GIANT_BMI_HEIGHT
402	20	-0.231	-0.00786	0.217	0.85594	CG	GIANT_BMI_HEIGHT
405	22	0.041	0.00147	0.219	0.4257	CG	GIANT_BMI_HEIGHT
417	4	-0.109	-0.00167	0.629	0.56896	CG	GIANT_BMI_HEIGHT
419	28	0.00249	0.0001	0.185	0.49463	CG	GIANT_BMI_HEIGHT
420	10	-0.442	-0.0107	0.292	0.93513	CG	GIANT_BMI_HEIGHT
421	8	-0.0137	-0.000295	0.339	0.51608	CG	GIANT_BMI_HEIGHT
423	22	-0.196	-0.00702	0.184	0.85724	CG	GIANT_BMI_HEIGHT
424	16	0.0288	0.000879	0.21	0.44547	CG	GIANT_BMI_HEIGHT
431	5	-0.148	-0.00252	0.431	0.63417	CG	GIANT_BMI_HEIGHT
451	17	-0.311	-0.00976	0.23	0.9114	CG	GIANT_BMI_HEIGHT
454	26	0.147	0.00571	0.19	0.21943	CG	GIANT_BMI_HEIGHT
470	4	-0.175	-0.00268	0.654	0.60572	CG	GIANT_BMI_HEIGHT
477	20	0.024	0.000818	0.194	0.45078	CG	GIANT_BMI_HEIGHT
482	11	-0.594	-0.015	0.326	0.96579	CG	GIANT_BMI_HEIGHT
486	14	-0.208	-0.00593	0.256	0.79158	CG	GIANT_BMI_HEIGHT
491	16	0.024	0.000731	0.269	0.46447	CG	GIANT_BMI_HEIGHT
493	18	-0.13	-0.00419	0.215	0.72704	CG	GIANT_BMI_HEIGHT
28	14	0.0435	0.00124	0.243	0.42892	FF	GIANT_BMI_HEIGHT
34	16	-0.488	-0.0149	0.295	0.95137	FF	GIANT_BMI_HEIGHT
50	9	0.522	0.0119	0.321	0.05209	FF	GIANT_BMI_HEIGHT
52	15	0.551	0.0163	0.271	0.02094	FF	GIANT_BMI_HEIGHT
61	30	-0.0291	-0.00122	0.202	0.55732	FF	GIANT_BMI_HEIGHT
70	14	-0.192	-0.00548	0.299	0.73988	FF	GIANT_BMI_HEIGHT
73	10	0.583	0.0141	0.361	0.053095	FF	GIANT_BMI_HEIGHT
82	11	-0.102	-0.00257	0.288	0.63769	FF	GIANT_BMI_HEIGHT
84	3	-0.11	-0.00145	0.535	0.5814	FF	GIANT_BMI_HEIGHT
90	6	0.766	0.0143	0.445	0.042735	FF	GIANT_BMI_HEIGHT
91	25	0.593	0.0226	0.208	0.002206	FF	GIANT_BMI_HEIGHT
93	24	-0.0737	-0.00275	0.209	0.63772	FF	GIANT_BMI_HEIGHT
96	19	-0.0225	-0.000749	0.228	0.53932	FF	GIANT_BMI_HEIGHT
105	2	-0.873	-0.00941	0.872	0.84159	FF	GIANT_BMI_HEIGHT
121	9	-0.132	-0.00303	0.351	0.64718	FF	GIANT_BMI_HEIGHT
140	9	-0.0705	-0.00161	0.311	0.58958	FF	GIANT_BMI_HEIGHT
148	10	0.605	0.0146	0.287	0.01746	FF	GIANT_BMI_HEIGHT
152	21	-0.0264	-0.000923	0.222	0.54735	FF	GIANT_BMI_HEIGHT
170	5	-0.122	-0.00209	0.477	0.60125	FF	GIANT_BMI_HEIGHT
174	17	0.00442	0.000139	0.228	0.49227	FF	GIANT_BMI_HEIGHT
180	13	-0.0415	-0.00114	0.287	0.5575	FF	GIANT_BMI_HEIGHT
201	28	-0.0649	-0.00262	0.199	0.62757	FF	GIANT_BMI_HEIGHT
202	30	-0.00467	-0.000195	0.179	0.51041	FF	GIANT_BMI_HEIGHT
206	3	-0.197	-0.0026	0.706	0.60992	FF	GIANT_BMI_HEIGHT
215	32	-0.256	-0.011	0.176	0.92675	FF	GIANT_BMI_HEIGHT
221	14	-0.172	-0.00491	0.291	0.72248	FF	GIANT_BMI_HEIGHT
222	19	-0.0236	-0.000784	0.248	0.53796	FF	GIANT_BMI_HEIGHT
281	23	-0.131	-0.00477	0.211	0.73228	FF	GIANT_BMI_HEIGHT
306	3	-0.606	-0.008	0.655	0.82242	FF	GIANT_BMI_HEIGHT
307	34	0.257	0.0114	0.167	0.061673	FF	GIANT_BMI_HEIGHT
312	14	-0.0115	-0.000329	0.25	0.51834	FF	GIANT_BMI_HEIGHT
317	37	0.104	0.00481	0.171	0.27185	FF	GIANT_BMI_HEIGHT
319	25	-0.267	-0.0102	0.194	0.91567	FF	GIANT_BMI_HEIGHT
337	13	0.123	0.00337	0.284	0.33302	FF	GIANT_BMI_HEIGHT
338	19	0.138	0.0046	0.242	0.28347	FF	GIANT_BMI_HEIGHT
343	26	0.394	0.0153	0.209	0.029614	FF	GIANT_BMI_HEIGHT
347	17	-0.256	-0.00806	0.278	0.82148	FF	GIANT_BMI_HEIGHT
353	28	-0.101	-0.00407	0.179	0.71377	FF	GIANT_BMI_HEIGHT
363	11	0.343	0.00866	0.336	0.15386	FF	GIANT_BMI_HEIGHT
369	16	-0.0168	-0.000511	0.241	0.52777	FF	GIANT_BMI_HEIGHT
371	23	0.194	0.00708	0.207	0.17511	FF	GIANT_BMI_HEIGHT
375	26	-0.168	-0.00652	0.199	0.80019	FF	GIANT_BMI_HEIGHT
392	19	-0.0988	-0.00328	0.218	0.67453	FF	GIANT_BMI_HEIGHT
403	8	-0.31	-0.00668	0.406	0.77705	FF	GIANT_BMI_HEIGHT
407	20	0.552	0.0188	0.244	0.01183	FF	GIANT_BMI_HEIGHT
419	27	0.116	0.0046	0.187	0.26722	FF	GIANT_BMI_HEIGHT
421	25	-0.229	-0.00874	0.193	0.88335	FF	GIANT_BMI_HEIGHT
435	14	0.712	0.0203	0.268	0.0038957	FF	GIANT_BMI_HEIGHT
439	19	0.146	0.00484	0.208	0.24197	FF	GIANT_BMI_HEIGHT
451	23	0.109	0.004	0.181	0.27258	FF	GIANT_BMI_HEIGHT
468	4	-0.735	-0.0112	0.612	0.88512	FF	GIANT_BMI_HEIGHT
474	6	-0.809	-0.0151	0.439	0.96737	FF	GIANT_BMI_HEIGHT
476	3	-0.117	-0.00155	0.642	0.57253	FF	GIANT_BMI_HEIGHT
477	30	-0.0597	-0.00249	0.181	0.62907	FF	GIANT_BMI_HEIGHT
487	7	0.0393	0.000793	0.439	0.46429	FF	GIANT_BMI_HEIGHT
489	15	-0.0203	-0.0006	0.256	0.53156	FF	GIANT_BMI_HEIGHT
26	39	-0.0219	-0.00104	0.164	0.55304	FF	GIANT_BMI_HEIGHT
2	31	-0.00515	-0.000213	0.173	0.51184	CG	Neuroticism
3	14	0.088	0.00244	0.26	0.36744	CG	Neuroticism
8	12	0.168	0.00433	0.23	0.23168	CG	Neuroticism
11	15	-0.17	-0.00488	0.204	0.79707	CG	Neuroticism
13	12	-0.367	-0.00945	0.249	0.92972	CG	Neuroticism
16	11	-0.163	-0.00401	0.224	0.76705	CG	Neuroticism
19	17	-0.0866	-0.00265	0.214	0.65706	CG	Neuroticism
23	23	0.0644	0.00229	0.168	0.35076	CG	Neuroticism
27	16	0.26	0.00772	0.191	0.08693	CG	Neuroticism
30	23	-0.176	-0.00626	0.19	0.82239	CG	Neuroticism
38	7	0.3	0.0059	0.338	0.18743	CG	Neuroticism
40	15	0.249	0.00717	0.226	0.13537	CG	Neuroticism
42	16	-0.521	-0.0155	0.243	0.9841	CG	Neuroticism
46	12	0.255	0.00655	0.235	0.13897	CG	Neuroticism
49	10	-0.015	-0.000352	0.26	0.52303	CG	Neuroticism
61	15	0.44	0.0126	0.231	0.028623	CG	Neuroticism
74	7	0.104	0.00203	0.304	0.3668	CG	Neuroticism
75	18	0.22	0.00694	0.202	0.1377	CG	Neuroticism
78	7	0.251	0.00492	0.283	0.18826	CG	Neuroticism
87	26	0.0402	0.00152	0.174	0.40878	CG	Neuroticism
88	28	-0.0152	-0.000595	0.156	0.53872	CG	Neuroticism
89	24	-0.0277	-0.00101	0.149	0.57389	CG	Neuroticism
106	21	-0.00492	-0.000167	0.197	0.50996	CG	Neuroticism
108	9	0.228	0.00509	0.286	0.2122	CG	Neuroticism
111	21	0.143	0.00486	0.182	0.2159	CG	Neuroticism
112	19	0.278	0.00899	0.208	0.090479	CG	Neuroticism
113	16	0.394	0.0117	0.205	0.027484	CG	Neuroticism
116	29	-0.0295	-0.00118	0.153	0.57642	CG	Neuroticism
117	11	-0.21	-0.00517	0.286	0.76871	CG	Neuroticism
118	14	0.211	0.00587	0.229	0.17822	CG	Neuroticism
119	9	0.303	0.00675	0.352	0.19447	CG	Neuroticism
122	27	0.107	0.00413	0.156	0.24601	CG	Neuroticism
132	12	-0.2	-0.00513	0.261	0.77788	CG	Neuroticism
134	19	-0.142	-0.00459	0.19	0.77195	CG	Neuroticism
147	10	0.0673	0.00158	0.313	0.41491	CG	Neuroticism
149	4	-0.286	-0.00425	0.475	0.72666	CG	Neuroticism
150	3	-0.707	-0.00909	0.407	0.95873	CG	Neuroticism
151	11	0.0323	0.000794	0.289	0.45565	CG	Neuroticism
154	29	-0.374	-0.0149	0.153	0.99284	CG	Neuroticism
158	26	0.345	0.013	0.173	0.023068	CG	Neuroticism
171	9	0.218	0.00485	0.318	0.24708	CG	Neuroticism
176	20	0.302	0.01	0.192	0.058138	CG	Neuroticism
187	22	0.0451	0.00157	0.185	0.40355	CG	Neuroticism
188	10	-0.627	-0.0147	0.287	0.9855	CG	Neuroticism
189	27	0.215	0.00829	0.168	0.10024	CG	Neuroticism
194	22	0.0467	0.00163	0.175	0.39474	CG	Neuroticism
196	9	0.226	0.00503	0.318	0.23893	CG	Neuroticism
200	9	0.169	0.00377	0.236	0.23606	CG	Neuroticism
207	20	0.159	0.00527	0.185	0.19498	CG	Neuroticism
209	27	-0.106	-0.00409	0.162	0.74369	CG	Neuroticism
212	22	0.0476	0.00166	0.17	0.38983	CG	Neuroticism
213	25	0.155	0.00576	0.159	0.16452	CG	Neuroticism
217	19	-0.235	-0.00761	0.22	0.85744	CG	Neuroticism
228	6	0.38	0.0069	0.476	0.21277	CG	Neuroticism
231	20	-0.281	-0.00932	0.202	0.9175	CG	Neuroticism
234	17	-0.285	-0.00872	0.199	0.92431	CG	Neuroticism
237	16	-0.0424	-0.00126	0.234	0.57195	CG	Neuroticism
239	23	-0.106	-0.00379	0.189	0.71301	CG	Neuroticism
240	7	0.155	0.00304	0.337	0.32305	CG	Neuroticism
242	14	-0.0527	-0.00146	0.205	0.60144	CG	Neuroticism
249	9	0.178	0.00396	0.353	0.30714	CG	Neuroticism
250	23	0.227	0.00808	0.195	0.12188	CG	Neuroticism
251	9	0.333	0.00741	0.267	0.10663	CG	Neuroticism
257	18	0.307	0.00967	0.217	0.078642	CG	Neuroticism
259	11	0.19	0.00468	0.255	0.22865	CG	Neuroticism
262	10	-0.277	-0.00651	0.261	0.85596	CG	Neuroticism
268	14	-0.266	-0.00739	0.232	0.87458	CG	Neuroticism
270	9	0.328	0.00729	0.281	0.12201	CG	Neuroticism
271	25	-0.414	-0.0154	0.191	0.98486	CG	Neuroticism
272	11	0.381	0.00937	0.301	0.10311	CG	Neuroticism
280	27	0.11	0.00424	0.163	0.24961	CG	Neuroticism
282	11	-0.0192	-0.000472	0.215	0.53551	CG	Neuroticism
302	7	-0.0747	-0.00147	0.394	0.57525	CG	Neuroticism
309	12	-0.0871	-0.00224	0.268	0.6273	CG	Neuroticism
312	19	0.216	0.007	0.192	0.12969	CG	Neuroticism
327	18	-0.0553	-0.00174	0.209	0.6042	CG	Neuroticism
332	16	0.235	0.00697	0.2	0.12059	CG	Neuroticism
333	26	0.00341	0.000129	0.157	0.49133	CG	Neuroticism
334	17	0.0499	0.00153	0.2	0.40116	CG	Neuroticism
339	12	0.00565	0.000145	0.247	0.49087	CG	Neuroticism
341	11	0.128	0.00315	0.219	0.27952	CG	Neuroticism
342	25	-0.24	-0.00891	0.165	0.92679	CG	Neuroticism
359	9	-0.144	-0.00322	0.255	0.71451	CG	Neuroticism
368	13	0.306	0.00819	0.259	0.11888	CG	Neuroticism
369	12	-0.368	-0.00946	0.232	0.9436	CG	Neuroticism
370	10	-0.0297	-0.000697	0.31	0.53811	CG	Neuroticism
378	7	0.0781	0.00153	0.312	0.40114	CG	Neuroticism
380	31	-0.122	-0.00505	0.158	0.78058	CG	Neuroticism
381	18	0.268	0.00843	0.228	0.12011	CG	Neuroticism
383	15	0.375	0.0108	0.256	0.071486	CG	Neuroticism
387	14	0.0561	0.00156	0.227	0.40248	CG	Neuroticism
389	15	0.159	0.00458	0.218	0.23261	CG	Neuroticism
390	23	-0.217	-0.00772	0.173	0.89475	CG	Neuroticism
397	14	0.107	0.00298	0.238	0.32596	CG	Neuroticism
402	20	-0.275	-0.00913	0.217	0.89807	CG	Neuroticism
405	23	-0.0211	-0.00075	0.173	0.54837	CG	Neuroticism
417	4	-0.734	-0.0109	0.369	0.97663	CG	Neuroticism
419	29	0.045	0.0018	0.169	0.39498	CG	Neuroticism
420	10	0.0122	0.000286	0.253	0.48079	CG	Neuroticism
421	9	0.225	0.00501	0.273	0.20497	CG	Neuroticism
423	22	0.256	0.00893	0.185	0.082519	CG	Neuroticism
424	16	0.106	0.00314	0.225	0.31941	CG	Neuroticism
431	6	0.408	0.00742	0.418	0.16438	CG	Neuroticism
451	17	-0.0814	-0.00249	0.199	0.65875	CG	Neuroticism
454	26	-0.237	-0.00895	0.173	0.91376	CG	Neuroticism
470	4	0.221	0.00329	0.564	0.34725	CG	Neuroticism
477	20	-0.154	-0.00511	0.189	0.79289	CG	Neuroticism
482	11	0.0153	0.000375	0.24	0.47472	CG	Neuroticism
486	14	-0.0642	-0.00178	0.225	0.61222	CG	Neuroticism
491	17	-0.114	-0.00349	0.214	0.70284	CG	Neuroticism
493	19	-0.0676	-0.00219	0.196	0.63514	CG	Neuroticism
28	15	-0.0488	-0.0014	0.225	0.58595	FF	Neuroticism
34	17	-0.417	-0.0128	0.223	0.9694	FF	Neuroticism
50	9	0.464	0.0103	0.284	0.051016	FF	Neuroticism
52	15	-0.0779	-0.00224	0.244	0.62516	FF	Neuroticism
61	31	0.111	0.00458	0.166	0.25141	FF	Neuroticism
70	14	0.768	0.0213	0.251	0.0011218	FF	Neuroticism
73	10	-0.181	-0.00426	0.282	0.73956	FF	Neuroticism
82	11	-0.0894	-0.0022	0.272	0.62878	FF	Neuroticism
84	3	-0.339	-0.00436	0.538	0.73598	FF	Neuroticism
90	6	0.175	0.00319	0.394	0.32832	FF	Neuroticism
91	27	0.0754	0.00291	0.161	0.31946	FF	Neuroticism
93	26	0.00316	0.000119	0.158	0.49202	FF	Neuroticism
96	21	0.0808	0.00275	0.175	0.32169	FF	Neuroticism
105	2	-0.627	-0.00658	0.737	0.80241	FF	Neuroticism
121	9	-0.476	-0.0106	0.285	0.95236	FF	Neuroticism
140	9	-0.404	-0.009	0.283	0.92348	FF	Neuroticism
148	11	0.0212	0.000522	0.223	0.46212	FF	Neuroticism
152	21	-0.102	-0.00348	0.192	0.70314	FF	Neuroticism
170	5	0.0716	0.00119	0.4	0.42908	FF	Neuroticism
174	18	-0.00868	-0.000273	0.183	0.51894	FF	Neuroticism
180	13	-0.143	-0.00383	0.214	0.74862	FF	Neuroticism
201	28	-0.147	-0.00576	0.182	0.79014	FF	Neuroticism
202	30	0.0588	0.00239	0.158	0.35518	FF	Neuroticism
206	3	-0.285	-0.00367	0.6	0.68285	FF	Neuroticism
215	32	0.352	0.0148	0.153	0.010851	FF	Neuroticism
221	14	-0.225	-0.00625	0.219	0.84841	FF	Neuroticism
222	19	0.268	0.00867	0.225	0.1169	FF	Neuroticism
281	24	-0.175	-0.00636	0.185	0.82733	FF	Neuroticism
306	3	-1.01	-0.013	0.519	0.97407	FF	Neuroticism
307	34	0.123	0.00533	0.153	0.20979	FF	Neuroticism
312	15	-0.0645	-0.00185	0.199	0.62688	FF	Neuroticism
317	37	-0.18	-0.00813	0.129	0.91907	FF	Neuroticism
319	25	-0.0195	-0.000725	0.18	0.54312	FF	Neuroticism
337	13	0.0326	0.000872	0.227	0.44298	FF	Neuroticism
338	19	-0.104	-0.00336	0.177	0.72184	FF	Neuroticism
343	26	0.537	0.0203	0.193	0.0027188	FF	Neuroticism
347	18	-0.114	-0.00357	0.214	0.70191	FF	Neuroticism
353	30	-0.136	-0.00553	0.15	0.81881	FF	Neuroticism
363	12	-0.416	-0.0107	0.259	0.94607	FF	Neuroticism
369	16	0.417	0.0124	0.188	0.013333	FF	Neuroticism
371	23	0.306	0.0109	0.173	0.037959	FF	Neuroticism
375	26	-0.309	-0.0117	0.16	0.97378	FF	Neuroticism
392	19	-0.231	-0.00748	0.169	0.91445	FF	Neuroticism
403	8	0.185	0.00389	0.298	0.26701	FF	Neuroticism
407	21	-0.115	-0.00391	0.162	0.76058	FF	Neuroticism
419	29	-0.057	-0.00228	0.164	0.63624	FF	Neuroticism
421	26	0.0162	0.000611	0.169	0.4619	FF	Neuroticism
435	14	-0.167	-0.00463	0.208	0.78889	FF	Neuroticism
439	20	-0.0184	-0.000612	0.196	0.53753	FF	Neuroticism
451	23	0.183	0.00652	0.168	0.13725	FF	Neuroticism
468	4	-0.687	-0.0102	0.515	0.90899	FF	Neuroticism
474	7	-0.0687	-0.00135	0.294	0.59244	FF	Neuroticism
476	3	-1.19	-0.0153	0.517	0.98946	FF	Neuroticism
477	30	-0.0902	-0.00366	0.165	0.70744	FF	Neuroticism
487	7	-0.716	-0.0141	0.366	0.97485	FF	Neuroticism
489	15	-0.108	-0.0031	0.21	0.69618	FF	Neuroticism
26	41	-0.0824	-0.00391	0.134	0.731	FF	Neuroticism
2	31	-0.0248	-0.00103	0.157	0.56263	CG	PD
3	14	0.178	0.00495	0.22	0.20993	CG	PD
8	12	0.0559	0.00144	0.208	0.39415	CG	PD
11	15	0.147	0.00424	0.18	0.20702	CG	PD
13	12	-0.178	-0.00459	0.244	0.76685	CG	PD
16	11	-0.165	-0.00407	0.23	0.76354	CG	PD
19	17	-0.434	-0.0133	0.184	0.9908	CG	PD
23	23	-0.14	-0.005	0.17	0.79492	CG	PD
27	16	-0.348	-0.0104	0.196	0.96238	CG	PD
30	23	0.137	0.0049	0.165	0.2034	CG	PD
38	7	-0.305	-0.00601	0.3	0.84538	CG	PD
40	15	0.0571	0.00165	0.222	0.39873	CG	PD
42	16	0.0359	0.00107	0.239	0.44041	CG	PD
46	12	0.0446	0.00115	0.232	0.42372	CG	PD
49	10	0.107	0.00252	0.263	0.34229	CG	PD
61	15	0.132	0.00381	0.229	0.28191	CG	PD
74	7	-0.000894	-1.76e-05	0.295	0.50121	CG	PD
75	18	0.0238	0.000753	0.192	0.45055	CG	PD
78	7	-0.0368	-0.000724	0.332	0.54415	CG	PD
87	26	0.0449	0.0017	0.173	0.39741	CG	PD
88	28	-0.0782	-0.00308	0.148	0.70087	CG	PD
89	24	-0.0642	-0.00234	0.147	0.66862	CG	PD
106	20	0.119	0.00396	0.189	0.26433	CG	PD
108	9	-0.0565	-0.00126	0.291	0.57704	CG	PD
111	21	0.0136	0.000463	0.186	0.47096	CG	PD
112	18	0.396	0.0125	0.2	0.02381	CG	PD
113	16	0.155	0.0046	0.22	0.24074	CG	PD
116	29	-0.173	-0.00695	0.137	0.89679	CG	PD
117	11	0.0729	0.0018	0.275	0.39538	CG	PD
118	14	0.00909	0.000253	0.219	0.48346	CG	PD
119	9	0.339	0.00757	0.272	0.10664	CG	PD
122	27	-0.0379	-0.00147	0.146	0.60277	CG	PD
132	12	-0.00844	-0.000218	0.24	0.51401	CG	PD
134	19	-0.0281	-0.000912	0.184	0.56064	CG	PD
147	10	-0.447	-0.0105	0.309	0.92638	CG	PD
149	4	0.285	0.00425	0.334	0.19671	CG	PD
150	3	-0.405	-0.00522	0.671	0.7268	CG	PD
151	11	-0.0765	-0.00189	0.261	0.61549	CG	PD
154	29	-0.165	-0.00661	0.148	0.86754	CG	PD
158	26	-0.0525	-0.00199	0.168	0.62291	CG	PD
171	9	0.241	0.00537	0.313	0.22112	CG	PD
176	20	-0.267	-0.00889	0.178	0.93265	CG	PD
187	22	0.111	0.00387	0.172	0.26	CG	PD
188	9	-0.0572	-0.00128	0.308	0.57375	CG	PD
189	27	-0.0889	-0.00344	0.168	0.70153	CG	PD
194	22	0.112	0.00392	0.17	0.25402	CG	PD
196	9	0.429	0.00957	0.313	0.085469	CG	PD
200	9	0.178	0.00397	0.222	0.21214	CG	PD
207	19	-0.038	-0.00123	0.183	0.58235	CG	PD
209	27	-0.0666	-0.00257	0.156	0.66556	CG	PD
212	22	0.0503	0.00176	0.176	0.38765	CG	PD
213	25	-0.0258	-0.000961	0.155	0.56612	CG	PD
217	19	-0.226	-0.00734	0.198	0.87375	CG	PD
228	6	0.0936	0.00171	0.398	0.40717	CG	PD
231	20	0.189	0.0063	0.195	0.1663	CG	PD
234	16	-0.0122	-0.000364	0.191	0.52547	CG	PD
237	16	-0.41	-0.0122	0.238	0.95766	CG	PD
239	23	0.224	0.008	0.185	0.11347	CG	PD
240	7	-0.698	-0.0137	0.33	0.98261	CG	PD
242	14	-0.181	-0.00504	0.207	0.80927	CG	PD
249	9	0.19	0.00424	0.337	0.28664	CG	PD
250	23	-0.176	-0.00628	0.196	0.81539	CG	PD
251	9	0.127	0.00283	0.268	0.31855	CG	PD
257	17	-0.121	-0.00371	0.229	0.70068	CG	PD
259	11	-0.0481	-0.00119	0.258	0.57382	CG	PD
262	10	-0.221	-0.0052	0.257	0.80471	CG	PD
268	14	-0.482	-0.0134	0.236	0.97946	CG	PD
270	9	0.137	0.00305	0.267	0.30418	CG	PD
271	25	0.134	0.00498	0.183	0.23237	CG	PD
272	11	0.161	0.00397	0.265	0.27203	CG	PD
280	26	-0.0438	-0.00166	0.157	0.6102	CG	PD
282	11	-0.49	-0.0121	0.223	0.98601	CG	PD
302	7	0.401	0.0079	0.377	0.14379	CG	PD
309	12	0.161	0.00416	0.238	0.24839	CG	PD
312	19	0.232	0.00754	0.188	0.10859	CG	PD
327	18	-0.222	-0.00702	0.218	0.84652	CG	PD
332	16	0.0443	0.00132	0.179	0.40217	CG	PD
333	26	0.0745	0.00283	0.152	0.31241	CG	PD
334	17	0.0938	0.00288	0.184	0.30534	CG	PD
339	12	-0.108	-0.00278	0.239	0.67392	CG	PD
341	11	0.2	0.00494	0.212	0.1725	CG	PD
342	25	0.0131	0.000487	0.163	0.46803	CG	PD
359	9	0.0866	0.00193	0.295	0.38446	CG	PD
368	13	0.108	0.00289	0.254	0.33559	CG	PD
369	11	0.244	0.00602	0.232	0.14659	CG	PD
370	10	0.26	0.00611	0.297	0.19126	CG	PD
378	7	-0.188	-0.0037	0.327	0.71757	CG	PD
380	31	0.241	0.00998	0.153	0.057848	CG	PD
381	19	-0.114	-0.0037	0.193	0.72213	CG	PD
383	14	0.143	0.00399	0.21	0.24716	CG	PD
387	14	0.228	0.00636	0.236	0.16719	CG	PD
389	15	0.208	0.00599	0.206	0.15659	CG	PD
390	23	0.098	0.0035	0.179	0.29178	CG	PD
397	14	-0.231	-0.00643	0.228	0.84478	CG	PD
402	20	-0.217	-0.00723	0.237	0.82051	CG	PD
405	23	-0.0138	-0.000491	0.18	0.53048	CG	PD
417	4	0.424	0.00631	0.528	0.21106	CG	PD
419	29	-0.151	-0.00606	0.155	0.83537	CG	PD
420	10	0.245	0.00578	0.239	0.15228	CG	PD
421	9	-7.51e-05	-1.68e-06	0.258	0.50012	CG	PD
423	22	-0.0936	-0.00327	0.174	0.70453	CG	PD
424	16	0.424	0.0126	0.219	0.026403	CG	PD
431	6	-0.293	-0.00534	0.327	0.81473	CG	PD
451	17	-0.171	-0.00525	0.21	0.79257	CG	PD
454	26	-0.0253	-0.000959	0.184	0.55465	CG	PD
470	4	0.432	0.00644	0.558	0.219	CG	PD
477	20	0.122	0.00408	0.191	0.26098	CG	PD
482	11	0.0757	0.00187	0.241	0.37654	CG	PD
486	14	0.0813	0.00226	0.207	0.34699	CG	PD
491	16	0.225	0.00669	0.201	0.13157	CG	PD
493	19	0.231	0.00749	0.207	0.13238	CG	PD
28	14	-0.162	-0.00451	0.204	0.78618	FF	PD
34	17	0.0239	0.000732	0.201	0.45266	FF	PD
50	10	-0.158	-0.00373	0.268	0.72283	FF	PD
52	15	-0.0518	-0.00149	0.231	0.58878	FF	PD
61	30	0.0369	0.00151	0.156	0.40659	FF	PD
70	14	-0.0935	-0.00261	0.256	0.6425	FF	PD
73	10	-0.0393	-0.000926	0.239	0.56533	FF	PD
82	11	-0.144	-0.00357	0.247	0.72063	FF	PD
84	3	0.259	0.00334	0.562	0.32254	FF	PD
90	6	0.025	0.000455	0.406	0.47549	FF	PD
91	26	-0.105	-0.00398	0.164	0.73885	FF	PD
93	26	0.0847	0.00321	0.149	0.28521	FF	PD
96	21	-0.11	-0.00376	0.183	0.7268	FF	PD
105	2	-0.244	-0.00257	0.719	0.63266	FF	PD
121	9	0.244	0.00545	0.288	0.19853	FF	PD
140	9	-0.079	-0.00176	0.286	0.60894	FF	PD
148	11	0.218	0.00539	0.218	0.15765	FF	PD
152	21	-0.178	-0.00606	0.185	0.83162	FF	PD
170	5	0.118	0.00196	0.386	0.38024	FF	PD
174	18	0.0171	0.000541	0.194	0.46486	FF	PD
180	13	-0.0935	-0.00251	0.222	0.6635	FF	PD
201	28	-0.234	-0.00923	0.183	0.89945	FF	PD
202	30	0.0692	0.00282	0.151	0.32357	FF	PD
206	3	0.29	0.00374	0.585	0.31	FF	PD
215	32	-0.0682	-0.00287	0.154	0.67163	FF	PD
221	14	-0.117	-0.00325	0.243	0.68454	FF	PD
222	19	0.0843	0.00274	0.222	0.35213	FF	PD
281	24	0.0731	0.00266	0.171	0.33495	FF	PD
306	3	-0.458	-0.00591	0.555	0.79529	FF	PD
307	34	0.0361	0.00157	0.142	0.39967	FF	PD
312	14	-0.151	-0.00421	0.21	0.7638	FF	PD
317	37	0.158	0.00714	0.135	0.12155	FF	PD
319	25	-0.103	-0.00384	0.176	0.72143	FF	PD
337	13	-0.306	-0.00822	0.216	0.9217	FF	PD
338	19	-0.0362	-0.00117	0.188	0.57646	FF	PD
343	26	-0.13	-0.00495	0.198	0.74453	FF	PD
347	18	0.138	0.00436	0.211	0.25695	FF	PD
353	30	0.0659	0.00269	0.135	0.3131	FF	PD
363	12	0.241	0.00622	0.251	0.16834	FF	PD
369	16	-0.236	-0.00703	0.204	0.87632	FF	PD
371	23	0.0521	0.00186	0.172	0.38139	FF	PD
375	26	-0.082	-0.00311	0.157	0.69975	FF	PD
392	19	-0.14	-0.00455	0.173	0.79068	FF	PD
403	8	-0.0873	-0.00184	0.292	0.61747	FF	PD
407	21	-0.123	-0.0042	0.173	0.76182	FF	PD
419	29	-0.347	-0.0139	0.163	0.98365	FF	PD
421	26	-0.155	-0.00589	0.159	0.83495	FF	PD
435	14	0.214	0.00596	0.226	0.17143	FF	PD
439	20	0.192	0.00639	0.194	0.16108	FF	PD
451	23	-0.097	-0.00346	0.165	0.72164	FF	PD
468	4	0.179	0.00267	0.503	0.36067	FF	PD
474	7	0.188	0.00371	0.305	0.26855	FF	PD
476	3	-0.988	-0.0127	0.544	0.96531	FF	PD
477	30	0.202	0.00824	0.144	0.079527	FF	PD
487	7	-0.265	-0.00522	0.37	0.76323	FF	PD
489	15	0.31	0.00894	0.206	0.066617	FF	PD
26	41	0.174	0.0083	0.134	0.096433	FF	PD
2	31	-0.0386	-0.0016	0.165	0.59236	CG	RA
3	14	-0.00833	-0.000232	0.261	0.51272	CG	RA
8	12	-0.303	-0.00783	0.257	0.88149	CG	RA
11	15	0.193	0.00556	0.268	0.2364	CG	RA
13	12	0.0367	0.000947	0.254	0.4426	CG	RA
16	11	0.321	0.00793	0.253	0.10215	CG	RA
19	17	0.0919	0.00282	0.22	0.33804	CG	RA
23	23	-0.123	-0.0044	0.189	0.74249	CG	RA
27	16	0.0953	0.00284	0.204	0.32043	CG	RA
30	23	0.151	0.00541	0.204	0.22935	CG	RA
38	7	0.0999	0.00197	0.367	0.39275	CG	RA
40	15	-0.158	-0.00455	0.22	0.76343	CG	RA
42	16	-0.0179	-0.000534	0.261	0.5274	CG	RA
46	12	-0.146	-0.00377	0.254	0.71764	CG	RA
49	10	0.218	0.00515	0.287	0.22313	CG	RA
61	15	0.266	0.00767	0.248	0.14196	CG	RA
74	7	-0.117	-0.0023	0.413	0.6111	CG	RA
75	18	0.0793	0.00251	0.204	0.34865	CG	RA
78	7	-0.38	-0.0075	0.374	0.84553	CG	RA
87	26	-0.0302	-0.00114	0.175	0.56831	CG	RA
88	28	0.172	0.00679	0.157	0.13542	CG	RA
89	24	-0.241	-0.0088	0.165	0.92864	CG	RA
106	22	-0.169	-0.00592	0.201	0.79971	CG	RA
108	9	-0.163	-0.00363	0.295	0.70905	CG	RA
111	21	-0.0998	-0.00341	0.17	0.72183	CG	RA
112	19	0.0177	0.000576	0.208	0.46603	CG	RA
113	16	0.143	0.00426	0.229	0.26643	CG	RA
116	29	-0.0497	-0.00199	0.16	0.62191	CG	RA
117	11	-0.423	-0.0105	0.291	0.92717	CG	RA
118	14	-0.00697	-0.000194	0.253	0.51099	CG	RA
119	9	0.345	0.00772	0.307	0.13029	CG	RA
122	27	-0.181	-0.00701	0.169	0.85883	CG	RA
132	12	-0.352	-0.00908	0.267	0.90622	CG	RA
134	19	0.0443	0.00144	0.204	0.41388	CG	RA
147	10	0.104	0.00246	0.33	0.37566	CG	RA
149	4	-0.443	-0.0066	0.512	0.80647	CG	RA
150	3	-0.0796	-0.00103	0.495	0.56389	CG	RA
151	11	-0.508	-0.0125	0.321	0.94331	CG	RA
154	29	0.147	0.00588	0.167	0.19035	CG	RA
158	26	0.117	0.00446	0.189	0.26752	CG	RA
171	9	-0.0425	-0.000949	0.341	0.5495	CG	RA
176	20	-0.12	-0.00401	0.208	0.71882	CG	RA
187	22	-0.106	-0.0037	0.199	0.70315	CG	RA
188	9	-0.285	-0.00637	0.318	0.81451	CG	RA
189	27	-0.00632	-0.000245	0.195	0.51292	CG	RA
194	22	0.0843	0.00294	0.188	0.3266	CG	RA
196	9	-0.416	-0.00929	0.342	0.88824	CG	RA
200	9	0.147	0.0033	0.274	0.295	CG	RA
207	20	-0.0214	-0.000714	0.202	0.54218	CG	RA
209	27	-0.161	-0.00623	0.167	0.83269	CG	RA
212	22	-0.0998	-0.00349	0.191	0.69983	CG	RA
213	25	0.247	0.00921	0.17	0.072929	CG	RA
217	19	-0.113	-0.00366	0.209	0.70519	CG	RA
228	6	-0.735	-0.0134	0.386	0.97152	CG	RA
231	20	0.0914	0.00304	0.188	0.31311	CG	RA
234	17	-0.387	-0.0119	0.198	0.97495	CG	RA
237	16	-0.162	-0.00482	0.212	0.77764	CG	RA
239	23	0.126	0.0045	0.209	0.27316	CG	RA
240	7	-0.148	-0.00292	0.34	0.66869	CG	RA
242	14	-0.0777	-0.00217	0.207	0.64609	CG	RA
249	9	-0.147	-0.00329	0.345	0.66491	CG	RA
250	23	-0.131	-0.00469	0.208	0.73614	CG	RA
251	9	0.129	0.00288	0.269	0.31578	CG	RA
257	18	0.0756	0.00239	0.246	0.37916	CG	RA
259	11	-0.193	-0.00476	0.246	0.78294	CG	RA
262	10	-0.0622	-0.00147	0.283	0.58711	CG	RA
268	14	-0.209	-0.00584	0.247	0.80199	CG	RA
270	9	0.212	0.00473	0.275	0.22061	CG	RA
271	25	0.00968	0.00036	0.201	0.48077	CG	RA
272	11	-0.17	-0.00421	0.282	0.72752	CG	RA
280	27	-0.0559	-0.00216	0.178	0.62359	CG	RA
282	11	0.271	0.00669	0.227	0.11629	CG	RA
302	7	0.337	0.00663	0.411	0.20633	CG	RA
309	12	0.302	0.00779	0.281	0.14142	CG	RA
312	19	0.129	0.00417	0.207	0.26777	CG	RA
327	18	0.17	0.00538	0.211	0.21001	CG	RA
332	16	0.0218	0.000649	0.216	0.45976	CG	RA
333	26	-0.23	-0.00872	0.176	0.90366	CG	RA
334	17	-0.111	-0.00341	0.254	0.66884	CG	RA
339	12	0.295	0.0076	0.251	0.12027	CG	RA
341	11	-0.802	-0.0198	0.27	0.99852	CG	RA
342	25	-0.164	-0.00612	0.185	0.81236	CG	RA
359	9	0.474	0.0106	0.316	0.066964	CG	RA
368	13	0.0924	0.00248	0.263	0.36278	CG	RA
369	12	0.329	0.00849	0.278	0.11851	CG	RA
370	10	-0.289	-0.00682	0.252	0.87467	CG	RA
378	7	-0.303	-0.00598	0.397	0.77746	CG	RA
380	31	0.0808	0.00335	0.166	0.31337	CG	RA
381	19	0.2	0.0065	0.239	0.20064	CG	RA
383	15	0.0591	0.0017	0.255	0.40836	CG	RA
387	14	-0.0573	-0.0016	0.248	0.5913	CG	RA
389	14	-0.229	-0.00637	0.246	0.82356	CG	RA
390	23	0.0262	0.000935	0.186	0.44412	CG	RA
397	14	0.222	0.0062	0.254	0.19082	CG	RA
402	20	-0.177	-0.0059	0.216	0.79399	CG	RA
405	23	0.188	0.0067	0.197	0.17035	CG	RA
417	4	-0.0948	-0.00141	0.434	0.5865	CG	RA
419	29	0.123	0.00495	0.185	0.25255	CG	RA
420	10	0.148	0.00348	0.261	0.28602	CG	RA
421	9	0.246	0.0055	0.292	0.19942	CG	RA
423	22	-0.614	-0.0215	0.192	0.99932	CG	RA
424	16	-0.0264	-0.000787	0.215	0.5489	CG	RA
431	6	0.261	0.00476	0.331	0.21537	CG	RA
451	17	0.056	0.00172	0.226	0.40193	CG	RA
454	26	0.173	0.00655	0.192	0.18497	CG	RA
470	4	-0.616	-0.00918	0.397	0.93942	CG	RA
477	20	-0.0297	-0.00099	0.195	0.56048	CG	RA
482	11	0.27	0.00666	0.279	0.16705	CG	RA
486	14	-0.103	-0.00288	0.221	0.67954	CG	RA
491	17	-0.351	-0.0108	0.236	0.93203	CG	RA
493	19	-0.21	-0.00681	0.199	0.85433	CG	RA
28	14	0.0697	0.00194	0.25	0.39014	FF	RA
34	17	-0.141	-0.00434	0.241	0.72087	FF	RA
50	10	0.407	0.00959	0.286	0.077197	FF	RA
52	15	0.129	0.00371	0.273	0.31857	FF	RA
61	31	0.233	0.00967	0.184	0.10238	FF	RA
70	14	0.0404	0.00113	0.295	0.44558	FF	RA
73	10	0.266	0.00626	0.284	0.17449	FF	RA
82	11	-0.272	-0.00671	0.301	0.8164	FF	RA
84	3	0.245	0.00316	0.652	0.35367	FF	RA
90	6	-0.221	-0.00403	0.418	0.70127	FF	RA
91	26	-0.335	-0.0127	0.186	0.96381	FF	RA
93	26	0.00294	0.000112	0.166	0.49291	FF	RA
96	21	-0.094	-0.00321	0.19	0.6897	FF	RA
105	2	-0.582	-0.00613	0.786	0.7704	FF	RA
121	9	0.324	0.00723	0.314	0.15104	FF	RA
140	9	-0.344	-0.0077	0.268	0.90038	FF	RA
148	11	0.337	0.00831	0.259	0.096647	FF	RA
152	21	-0.123	-0.0042	0.209	0.72164	FF	RA
170	5	-0.35	-0.00583	0.418	0.79868	FF	RA
174	18	0.259	0.0082	0.205	0.10276	FF	RA
180	13	-0.257	-0.0069	0.262	0.8365	FF	RA
201	28	-0.252	-0.00993	0.198	0.8982	FF	RA
202	30	0.0448	0.00182	0.174	0.3987	FF	RA
206	3	-0.399	-0.00515	0.639	0.73397	FF	RA
215	32	0.0538	0.00227	0.16	0.36807	FF	RA
221	14	-0.174	-0.00486	0.227	0.77847	FF	RA
281	24	0.19	0.00693	0.214	0.1877	FF	RA
306	3	-0.529	-0.00683	0.543	0.83502	FF	RA
307	34	-0.0629	-0.00273	0.157	0.65594	FF	RA
312	14	0.181	0.00504	0.215	0.20018	FF	RA
317	37	0.0489	0.00221	0.152	0.37388	FF	RA
319	25	-0.035	-0.0013	0.185	0.57496	FF	RA
337	13	0.569	0.0153	0.234	0.0076211	FF	RA
338	19	-0.103	-0.00335	0.203	0.69438	FF	RA
343	26	-0.223	-0.00846	0.199	0.86852	FF	RA
347	18	0.152	0.00482	0.225	0.24913	FF	RA
353	30	-0.0405	-0.00165	0.162	0.59861	FF	RA
363	12	-0.301	-0.00776	0.264	0.87259	FF	RA
369	16	0.142	0.00424	0.234	0.2718	FF	RA
371	23	0.174	0.0062	0.191	0.18107	FF	RA
375	26	-0.0607	-0.00231	0.171	0.6391	FF	RA
392	19	-0.177	-0.00575	0.183	0.83344	FF	RA
403	8	-0.0858	-0.00181	0.317	0.60677	FF	RA
407	21	0.107	0.00363	0.175	0.27154	FF	RA
419	29	-0.0805	-0.00323	0.171	0.68102	FF	RA
421	26	-0.116	-0.00441	0.167	0.75646	FF	RA
435	13	-0.0538	-0.00144	0.245	0.58693	FF	RA
439	20	-0.308	-0.0103	0.205	0.93375	FF	RA
451	23	-0.325	-0.0116	0.174	0.96927	FF	RA
468	4	-0.469	-0.007	0.549	0.80358	FF	RA
474	7	0.159	0.00314	0.35	0.32488	FF	RA
476	3	-0.666	-0.00859	0.533	0.89416	FF	RA
477	30	0.278	0.0113	0.165	0.046212	FF	RA
487	7	-0.55	-0.0108	0.381	0.92572	FF	RA
489	15	0.097	0.0028	0.22	0.3293	FF	RA
26	41	-0.0489	-0.00233	0.138	0.63826	FF	RA
2	31	-0.0931	-0.00397	0.143	0.74285	CG	SWB
3	12	-0.118	-0.00314	0.228	0.69752	CG	SWB
8	12	0.254	0.00677	0.208	0.11033	CG	SWB
11	15	0.0615	0.00183	0.228	0.39383	CG	SWB
13	11	0.188	0.00478	0.263	0.2377	CG	SWB
16	10	-0.596	-0.0145	0.252	0.99093	CG	SWB
19	17	-0.0541	-0.00171	0.222	0.59634	CG	SWB
23	22	0.0448	0.00161	0.147	0.38055	CG	SWB
27	15	-0.186	-0.00552	0.204	0.81869	CG	SWB
30	22	0.0932	0.00336	0.167	0.28841	CG	SWB
38	6	0.0742	0.0014	0.297	0.40135	CG	SWB
40	15	0.471	0.014	0.207	0.011535	CG	SWB
42	15	0.0729	0.00217	0.208	0.36282	CG	SWB
46	12	0.292	0.00777	0.232	0.10385	CG	SWB
49	9	0.0687	0.00158	0.293	0.40712	CG	SWB
61	14	0.227	0.00652	0.261	0.19214	CG	SWB
74	7	0.0542	0.0011	0.29	0.42592	CG	SWB
75	18	0.0344	0.00112	0.172	0.42084	CG	SWB
78	7	0.0488	0.00099	0.32	0.43952	CG	SWB
87	26	-0.0697	-0.00273	0.136	0.69645	CG	SWB
88	25	-0.191	-0.00734	0.162	0.88056	CG	SWB
89	23	-0.148	-0.00546	0.152	0.83464	CG	SWB
106	20	0.138	0.00473	0.202	0.24742	CG	SWB
108	8	0.0136	0.000295	0.238	0.47723	CG	SWB
111	20	-0.165	-0.00565	0.145	0.87155	CG	SWB
112	18	-0.0912	-0.00297	0.193	0.68198	CG	SWB
113	16	-0.0687	-0.00211	0.178	0.6506	CG	SWB
116	29	0.0624	0.00258	0.138	0.32508	CG	SWB
117	11	0.184	0.00468	0.265	0.24414	CG	SWB
118	14	-0.249	-0.00714	0.226	0.86437	CG	SWB
119	8	0.136	0.00295	0.272	0.30905	CG	SWB
122	27	0.222	0.00884	0.138	0.053935	CG	SWB
132	12	0.097	0.00258	0.247	0.347	CG	SWB
134	16	-0.274	-0.00842	0.214	0.89996	CG	SWB
147	9	0.0711	0.00164	0.312	0.40984	CG	SWB
149	4	0.0171	0.000262	0.424	0.48394	CG	SWB
150	3	0.038	0.000505	0.642	0.47643	CG	SWB
151	11	0.0586	0.00149	0.252	0.40822	CG	SWB
154	29	0.257	0.0106	0.139	0.032475	CG	SWB
158	26	-0.0269	-0.00105	0.154	0.56924	CG	SWB
171	9	-0.0207	-0.000477	0.312	0.5265	CG	SWB
176	20	0.232	0.00796	0.168	0.083723	CG	SWB
187	20	-0.388	-0.0133	0.192	0.97817	CG	SWB
188	9	0.0561	0.00129	0.27	0.41775	CG	SWB
189	26	0.0752	0.00294	0.149	0.30736	CG	SWB
194	22	-0.193	-0.00694	0.173	0.86704	CG	SWB
196	9	0.164	0.00377	0.316	0.3021	CG	SWB
200	9	0.0692	0.00159	0.229	0.38105	CG	SWB
207	20	0.0523	0.0018	0.17	0.37896	CG	SWB
209	25	-0.0769	-0.00295	0.157	0.68838	CG	SWB
212	22	0.0214	0.000772	0.162	0.44747	CG	SWB
213	25	-0.114	-0.00436	0.168	0.75054	CG	SWB
217	17	0.0121	0.000382	0.183	0.47375	CG	SWB
228	6	-0.9	-0.0169	0.369	0.99265	CG	SWB
231	17	-0.221	-0.007	0.195	0.87194	CG	SWB
234	16	0.184	0.00566	0.192	0.16875	CG	SWB
237	15	-0.0528	-0.00157	0.196	0.60623	CG	SWB
239	22	-0.173	-0.00622	0.166	0.8503	CG	SWB
242	14	0.331	0.0095	0.199	0.048582	CG	SWB
249	9	-0.0899	-0.00207	0.313	0.61301	CG	SWB
250	22	0.0114	0.000412	0.173	0.47362	CG	SWB
251	7	0.199	0.00403	0.319	0.26715	CG	SWB
257	18	-0.167	-0.00542	0.191	0.80831	CG	SWB
259	10	0.334	0.00811	0.256	0.096172	CG	SWB
262	8	0.0906	0.00197	0.257	0.36233	CG	SWB
268	13	-0.114	-0.00317	0.207	0.70939	CG	SWB
270	8	-0.152	-0.0033	0.234	0.74226	CG	SWB
271	25	-0.0357	-0.00137	0.184	0.57683	CG	SWB
272	11	0.429	0.0109	0.286	0.066742	CG	SWB
280	27	-0.283	-0.0113	0.161	0.96075	CG	SWB
282	11	0.177	0.0045	0.215	0.20559	CG	SWB
302	7	0.574	0.0117	0.371	0.060644	CG	SWB
309	11	-0.299	-0.00761	0.238	0.89505	CG	SWB
312	18	-0.15	-0.00489	0.171	0.81032	CG	SWB
327	18	-0.05	-0.00163	0.195	0.60118	CG	SWB
332	16	0.153	0.0047	0.196	0.21716	CG	SWB
333	25	-0.284	-0.0109	0.161	0.96092	CG	SWB
334	16	-0.323	-0.00993	0.227	0.92315	CG	SWB
339	12	-0.0178	-0.000472	0.235	0.53013	CG	SWB
341	11	0.177	0.00449	0.225	0.21596	CG	SWB
342	24	-0.0951	-0.00358	0.164	0.71945	CG	SWB
359	7	-0.0719	-0.00146	0.3	0.59471	CG	SWB
368	13	-0.273	-0.00755	0.269	0.84493	CG	SWB
369	11	-0.146	-0.00372	0.208	0.75896	CG	SWB
370	10	-0.154	-0.00374	0.203	0.7763	CG	SWB
378	7	-0.114	-0.00232	0.328	0.63642	CG	SWB
380	31	0.0157	0.000672	0.142	0.45574	CG	SWB
381	18	-0.157	-0.00512	0.194	0.79157	CG	SWB
383	14	0.0574	0.00165	0.241	0.40605	CG	SWB
387	13	-0.197	-0.00545	0.244	0.7901	CG	SWB
389	12	-0.0883	-0.00235	0.215	0.65965	CG	SWB
390	23	-0.0637	-0.00234	0.16	0.65451	CG	SWB
397	14	0.0517	0.00148	0.243	0.41584	CG	SWB
402	20	0.11	0.00377	0.167	0.25541	CG	SWB
405	23	0.0757	0.00279	0.175	0.33236	CG	SWB
417	4	-0.441	-0.00677	0.5	0.81083	CG	SWB
419	28	0.0282	0.00114	0.156	0.42825	CG	SWB
420	10	0.0132	0.00032	0.229	0.47705	CG	SWB
421	8	-0.0391	-0.000849	0.259	0.56011	CG	SWB
423	22	-0.0782	-0.00281	0.155	0.69266	CG	SWB
424	16	-0.048	-0.00147	0.168	0.61239	CG	SWB
431	5	-0.142	-0.00244	0.344	0.66038	CG	SWB
451	16	-0.118	-0.00364	0.189	0.73408	CG	SWB
454	25	-0.0676	-0.00259	0.156	0.66717	CG	SWB
470	4	0.117	0.0018	0.532	0.41268	CG	SWB
477	20	-0.0914	-0.00314	0.176	0.69863	CG	SWB
482	11	0.224	0.00571	0.262	0.19609	CG	SWB
486	14	-0.16	-0.00461	0.193	0.79726	CG	SWB
491	16	-0.248	-0.00761	0.217	0.87304	CG	SWB
493	18	-0.00618	-0.000201	0.174	0.51417	CG	SWB
28	14	-0.264	-0.00759	0.21	0.89548	FF	SWB
34	16	-0.144	-0.00442	0.239	0.72699	FF	SWB
50	9	0.388	0.00894	0.261	0.068439	FF	SWB
52	15	0.287	0.00854	0.198	0.073715	FF	SWB
61	30	0.127	0.00534	0.165	0.2212	FF	SWB
70	14	0.0409	0.00118	0.252	0.43542	FF	SWB
73	10	-0.182	-0.00441	0.293	0.73264	FF	SWB
82	11	0.377	0.0096	0.23	0.05087	FF	SWB
84	3	0.128	0.0017	0.418	0.37996	FF	SWB
90	6	-0.951	-0.0179	0.358	0.99604	FF	SWB
91	25	-0.181	-0.00696	0.175	0.84982	FF	SWB
93	23	-0.0938	-0.00345	0.168	0.71193	FF	SWB
96	19	0.0251	0.00084	0.189	0.44706	FF	SWB
105	2	0.588	0.00639	0.703	0.20129	FF	SWB
121	9	-0.0102	-0.000236	0.29	0.5141	FF	SWB
140	9	-0.176	-0.00406	0.254	0.75589	FF	SWB
148	10	0.000233	5.66e-06	0.226	0.49959	FF	SWB
152	21	-0.337	-0.0118	0.178	0.97035	FF	SWB
170	5	-0.632	-0.0109	0.374	0.95432	FF	SWB
174	15	-0.13	-0.00385	0.206	0.73503	FF	SWB
180	13	-0.116	-0.00321	0.234	0.68976	FF	SWB
201	28	-0.126	-0.00513	0.159	0.78629	FF	SWB
202	29	0.0369	0.00152	0.147	0.40093	FF	SWB
206	3	0.579	0.0077	0.57	0.15472	FF	SWB
215	32	-0.0787	-0.00342	0.143	0.70883	FF	SWB
221	14	0.127	0.00364	0.235	0.29497	FF	SWB
222	19	0.419	0.014	0.197	0.016856	FF	SWB
281	22	-0.124	-0.00446	0.173	0.76351	FF	SWB
306	3	0.903	0.012	0.526	0.042959	FF	SWB
307	34	-0.114	-0.0051	0.138	0.79521	FF	SWB
312	14	0.203	0.00584	0.198	0.15276	FF	SWB
317	35	0.24	0.0109	0.139	0.042596	FF	SWB
319	25	0.0101	0.000387	0.164	0.47552	FF	SWB
337	13	0.292	0.00808	0.229	0.10083	FF	SWB
338	19	-0.0255	-0.000852	0.192	0.55286	FF	SWB
343	26	-0.00152	-5.93e-05	0.167	0.50362	FF	SWB
347	16	-0.0639	-0.00196	0.24	0.60483	FF	SWB
353	28	0.185	0.00751	0.14	0.092527	FF	SWB
363	10	0.329	0.00797	0.285	0.12431	FF	SWB
369	16	0.137	0.00422	0.195	0.24041	FF	SWB
371	23	-0.152	-0.00561	0.166	0.82043	FF	SWB
375	26	-0.0688	-0.00269	0.161	0.66567	FF	SWB
392	18	-0.0114	-0.000371	0.188	0.52412	FF	SWB
403	8	0.0274	0.000595	0.326	0.46651	FF	SWB
407	19	-0.0323	-0.00108	0.19	0.56752	FF	SWB
419	26	0.0569	0.00223	0.156	0.35732	FF	SWB
421	25	0.232	0.0089	0.155	0.067255	FF	SWB
435	14	0.208	0.00597	0.218	0.17005	FF	SWB
439	18	-0.103	-0.00335	0.178	0.71787	FF	SWB
451	22	-0.157	-0.00563	0.163	0.83127	FF	SWB
468	4	-0.0216	-0.000332	0.494	0.51747	FF	SWB
474	6	-0.306	-0.00575	0.344	0.81338	FF	SWB
476	3	0.449	0.00597	0.518	0.19326	FF	SWB
477	30	0.0795	0.00334	0.137	0.28015	FF	SWB
487	7	0.153	0.00311	0.354	0.33246	FF	SWB
489	15	-0.00533	-0.000158	0.211	0.51008	FF	SWB
26	39	-0.067	-0.00321	0.133	0.69299	FF	SWB
2	31	0.112	0.00461	0.164	0.24838	CG	UKBB.CAD
3	14	0.197	0.00546	0.255	0.21964	CG	UKBB.CAD
8	12	-0.0266	-0.000683	0.221	0.54795	CG	UKBB.CAD
11	15	0.149	0.00427	0.21	0.23895	CG	UKBB.CAD
13	12	0.325	0.00835	0.25	0.096429	CG	UKBB.CAD
16	11	-0.153	-0.00375	0.244	0.7345	CG	UKBB.CAD
19	17	-0.0899	-0.00274	0.192	0.68027	CG	UKBB.CAD
23	23	0.224	0.00794	0.177	0.10343	CG	UKBB.CAD
27	16	0.226	0.00669	0.2	0.12986	CG	UKBB.CAD
30	23	-0.232	-0.00826	0.167	0.9177	CG	UKBB.CAD
38	7	0.403	0.00789	0.343	0.12012	CG	UKBB.CAD
40	15	-0.295	-0.00845	0.231	0.89913	CG	UKBB.CAD
42	16	-0.199	-0.0059	0.248	0.78904	CG	UKBB.CAD
46	12	-0.398	-0.0102	0.232	0.95672	CG	UKBB.CAD
49	10	-0.532	-0.0125	0.272	0.97479	CG	UKBB.CAD
61	15	-0.27	-0.00775	0.244	0.86614	CG	UKBB.CAD
74	7	-0.0307	-0.000602	0.335	0.53647	CG	UKBB.CAD
75	18	-0.166	-0.0052	0.197	0.79927	CG	UKBB.CAD
78	7	0.11	0.00215	0.334	0.37129	CG	UKBB.CAD
87	26	0.0569	0.00215	0.158	0.35987	CG	UKBB.CAD
88	28	0.0561	0.0022	0.151	0.35519	CG	UKBB.CAD
89	24	-0.129	-0.00469	0.151	0.80308	CG	UKBB.CAD
106	22	0.0962	0.00334	0.187	0.30345	CG	UKBB.CAD
108	9	-0.25	-0.00556	0.291	0.8054	CG	UKBB.CAD
111	21	-0.116	-0.00393	0.175	0.74543	CG	UKBB.CAD
112	19	-0.0305	-0.000985	0.191	0.56351	CG	UKBB.CAD
113	16	0.143	0.00423	0.212	0.25031	CG	UKBB.CAD
116	29	-0.0325	-0.00129	0.142	0.59011	CG	UKBB.CAD
117	11	0.486	0.0119	0.295	0.049517	CG	UKBB.CAD
118	14	0.168	0.00466	0.241	0.24229	CG	UKBB.CAD
119	9	-0.369	-0.0082	0.254	0.92702	CG	UKBB.CAD
122	27	0.186	0.00714	0.154	0.11477	CG	UKBB.CAD
132	12	0.13	0.00333	0.25	0.30149	CG	UKBB.CAD
134	19	-0.049	-0.00158	0.208	0.59304	CG	UKBB.CAD
147	10	-0.195	-0.00456	0.322	0.72732	CG	UKBB.CAD
149	4	-0.217	-0.00322	0.39	0.71131	CG	UKBB.CAD
150	3	-0.169	-0.00217	0.504	0.63173	CG	UKBB.CAD
151	11	0.0598	0.00147	0.269	0.41196	CG	UKBB.CAD
154	29	0.0207	0.000827	0.153	0.44609	CG	UKBB.CAD
158	26	0.235	0.00886	0.176	0.091153	CG	UKBB.CAD
171	9	-0.449	-0.00999	0.325	0.91658	CG	UKBB.CAD
176	20	0.136	0.00449	0.187	0.23489	CG	UKBB.CAD
187	22	-0.212	-0.00736	0.183	0.87632	CG	UKBB.CAD
188	10	-0.39	-0.00915	0.299	0.90421	CG	UKBB.CAD
189	27	0.223	0.00859	0.166	0.08957	CG	UKBB.CAD
194	22	0.133	0.00462	0.179	0.22936	CG	UKBB.CAD
196	9	-0.534	-0.0119	0.325	0.94967	CG	UKBB.CAD
200	9	0.0897	0.00199	0.248	0.35888	CG	UKBB.CAD
207	20	0.0675	0.00224	0.189	0.36075	CG	UKBB.CAD
209	27	0.0354	0.00136	0.162	0.41368	CG	UKBB.CAD
212	22	0.177	0.00615	0.184	0.16752	CG	UKBB.CAD
213	25	-0.0937	-0.00347	0.173	0.70597	CG	UKBB.CAD
217	19	0.217	0.00702	0.211	0.15129	CG	UKBB.CAD
228	6	0.0146	0.000266	0.423	0.48619	CG	UKBB.CAD
231	20	-0.105	-0.00347	0.182	0.71734	CG	UKBB.CAD
234	17	-0.308	-0.00939	0.21	0.92821	CG	UKBB.CAD
237	16	-0.338	-0.01	0.246	0.91516	CG	UKBB.CAD
239	23	0.0869	0.00309	0.196	0.32868	CG	UKBB.CAD
240	7	-0.168	-0.00329	0.35	0.68399	CG	UKBB.CAD
242	14	-0.137	-0.00381	0.224	0.73003	CG	UKBB.CAD
249	9	-0.136	-0.00302	0.33	0.6599	CG	UKBB.CAD
250	23	-0.0558	-0.00198	0.203	0.60805	CG	UKBB.CAD
251	9	0.298	0.00662	0.278	0.1416	CG	UKBB.CAD
257	18	0.305	0.00959	0.221	0.083939	CG	UKBB.CAD
259	11	-0.348	-0.00855	0.259	0.91064	CG	UKBB.CAD
262	10	0.613	0.0144	0.294	0.01866	CG	UKBB.CAD
268	14	0.182	0.00505	0.227	0.211	CG	UKBB.CAD
270	9	0.511	0.0113	0.261	0.025196	CG	UKBB.CAD
271	25	0.428	0.0159	0.185	0.01019	CG	UKBB.CAD
272	11	0.121	0.00297	0.284	0.33527	CG	UKBB.CAD
280	27	-0.115	-0.00442	0.159	0.76547	CG	UKBB.CAD
282	11	0.00842	0.000207	0.221	0.48484	CG	UKBB.CAD
302	7	-0.124	-0.00244	0.409	0.61943	CG	UKBB.CAD
309	12	0.106	0.00272	0.276	0.35074	CG	UKBB.CAD
312	19	-0.194	-0.00625	0.198	0.83602	CG	UKBB.CAD
327	18	0.091	0.00286	0.21	0.33232	CG	UKBB.CAD
332	16	0.0226	0.000669	0.191	0.45286	CG	UKBB.CAD
333	26	0.0961	0.00363	0.16	0.27366	CG	UKBB.CAD
334	17	0.202	0.00618	0.191	0.14542	CG	UKBB.CAD
339	12	-0.0747	-0.00192	0.24	0.62228	CG	UKBB.CAD
341	11	0.129	0.00318	0.226	0.2837	CG	UKBB.CAD
342	25	0.154	0.0057	0.178	0.19288	CG	UKBB.CAD
359	9	-0.12	-0.00266	0.306	0.6519	CG	UKBB.CAD
368	13	0.0478	0.00128	0.266	0.42858	CG	UKBB.CAD
369	12	0.417	0.0107	0.24	0.040884	CG	UKBB.CAD
370	10	-0.331	-0.00776	0.227	0.92742	CG	UKBB.CAD
378	7	-0.0664	-0.0013	0.342	0.57707	CG	UKBB.CAD
380	31	0.123	0.00509	0.155	0.21379	CG	UKBB.CAD
381	19	0.242	0.00782	0.207	0.12076	CG	UKBB.CAD
383	15	-0.351	-0.0101	0.217	0.94738	CG	UKBB.CAD
387	14	0.278	0.0077	0.244	0.12761	CG	UKBB.CAD
389	15	-0.196	-0.00564	0.223	0.81094	CG	UKBB.CAD
390	23	0.0344	0.00122	0.178	0.42353	CG	UKBB.CAD
397	14	-0.129	-0.00357	0.24	0.70462	CG	UKBB.CAD
402	20	0.105	0.00348	0.227	0.32226	CG	UKBB.CAD
405	23	0.239	0.00849	0.19	0.1039	CG	UKBB.CAD
417	4	-0.289	-0.00429	0.438	0.7455	CG	UKBB.CAD
419	29	0.238	0.0095	0.162	0.070916	CG	UKBB.CAD
420	10	-0.532	-0.0125	0.275	0.97376	CG	UKBB.CAD
421	9	-0.747	-0.0166	0.276	0.99659	CG	UKBB.CAD
423	22	0.242	0.00841	0.18	0.089472	CG	UKBB.CAD
424	16	0.11	0.00327	0.206	0.29603	CG	UKBB.CAD
431	6	-0.42	-0.00763	0.323	0.90336	CG	UKBB.CAD
451	17	-0.281	-0.00858	0.217	0.90223	CG	UKBB.CAD
454	26	0.378	0.0143	0.18	0.017998	CG	UKBB.CAD
470	4	-1.03	-0.0153	0.605	0.95645	CG	UKBB.CAD
477	20	0.0172	0.000569	0.195	0.46495	CG	UKBB.CAD
482	11	-0.396	-0.00973	0.275	0.92512	CG	UKBB.CAD
486	14	-0.349	-0.00966	0.242	0.92485	CG	UKBB.CAD
491	18	-0.32	-0.0101	0.201	0.94456	CG	UKBB.CAD
493	19	0.00319	0.000103	0.208	0.4939	CG	UKBB.CAD
28	15	0.0875	0.00251	0.222	0.34705	FF	UKBB.CAD
34	17	-0.00291	-8.88e-05	0.209	0.50555	FF	UKBB.CAD
50	10	0.226	0.0053	0.235	0.16778	FF	UKBB.CAD
52	15	0.498	0.0143	0.245	0.02128	FF	UKBB.CAD
61	31	-0.174	-0.00717	0.162	0.85864	FF	UKBB.CAD
70	14	0.0797	0.00221	0.268	0.38294	FF	UKBB.CAD
73	10	-0.229	-0.00537	0.254	0.81625	FF	UKBB.CAD
82	11	0.302	0.00742	0.263	0.12572	FF	UKBB.CAD
84	3	-0.374	-0.0048	0.589	0.7374	FF	UKBB.CAD
90	6	-0.858	-0.0156	0.37	0.9899	FF	UKBB.CAD
91	27	-0.162	-0.00625	0.166	0.83616	FF	UKBB.CAD
93	26	-0.152	-0.00573	0.159	0.83031	FF	UKBB.CAD
96	21	0.208	0.00707	0.182	0.12628	FF	UKBB.CAD
105	2	0.204	0.00214	0.757	0.39384	FF	UKBB.CAD
121	9	-0.268	-0.00596	0.291	0.82169	FF	UKBB.CAD
140	9	-0.132	-0.00294	0.247	0.70359	FF	UKBB.CAD
148	11	-0.0223	-0.000549	0.231	0.53844	FF	UKBB.CAD
152	21	-0.204	-0.00693	0.196	0.8506	FF	UKBB.CAD
170	5	0.075	0.00124	0.409	0.42722	FF	UKBB.CAD
174	18	-0.0123	-0.000385	0.189	0.52587	FF	UKBB.CAD
180	13	-0.656	-0.0175	0.222	0.99845	FF	UKBB.CAD
201	28	-0.0614	-0.00241	0.193	0.62488	FF	UKBB.CAD
202	30	-0.0127	-0.000514	0.165	0.53054	FF	UKBB.CAD
206	3	-1	-0.0129	0.615	0.94854	FF	UKBB.CAD
215	32	0.153	0.00641	0.152	0.15704	FF	UKBB.CAD
221	14	-0.167	-0.00464	0.255	0.74457	FF	UKBB.CAD
222	19	0.279	0.00901	0.233	0.11521	FF	UKBB.CAD
281	24	0.0659	0.00239	0.193	0.36622	FF	UKBB.CAD
306	3	-0.641	-0.00822	0.581	0.86483	FF	UKBB.CAD
307	34	0.241	0.0104	0.148	0.051474	FF	UKBB.CAD
312	15	0.299	0.00857	0.208	0.075424	FF	UKBB.CAD
317	37	0.199	0.00895	0.143	0.08196	FF	UKBB.CAD
319	25	0.104	0.00385	0.17	0.27017	FF	UKBB.CAD
337	13	0.0178	0.000475	0.229	0.46912	FF	UKBB.CAD
338	19	0.213	0.00687	0.183	0.12214	FF	UKBB.CAD
343	26	0.0712	0.00269	0.197	0.3587	FF	UKBB.CAD
347	18	-0.112	-0.00351	0.221	0.6931	FF	UKBB.CAD
353	30	0.0453	0.00184	0.142	0.3748	FF	UKBB.CAD
363	12	0.417	0.0107	0.271	0.061707	FF	UKBB.CAD
369	16	-0.059	-0.00175	0.211	0.61013	FF	UKBB.CAD
371	23	-0.065	-0.00231	0.183	0.63877	FF	UKBB.CAD
375	26	-0.0517	-0.00195	0.166	0.62208	FF	UKBB.CAD
392	19	-0.199	-0.00643	0.174	0.87345	FF	UKBB.CAD
403	8	0.0111	0.000233	0.312	0.4858	FF	UKBB.CAD
407	21	0.176	0.00598	0.17	0.14994	FF	UKBB.CAD
419	29	-0.229	-0.00914	0.157	0.9279	FF	UKBB.CAD
421	26	-0.0488	-0.00184	0.162	0.61863	FF	UKBB.CAD
435	14	0.0298	0.000825	0.218	0.44565	FF	UKBB.CAD
439	20	0.199	0.00658	0.186	0.143	FF	UKBB.CAD
451	23	-0.201	-0.00713	0.166	0.88645	FF	UKBB.CAD
468	4	-0.401	-0.00594	0.526	0.77727	FF	UKBB.CAD
474	7	-0.118	-0.00231	0.322	0.64301	FF	UKBB.CAD
476	3	-0.62	-0.00795	0.57	0.86165	FF	UKBB.CAD
477	30	0.0142	0.000578	0.143	0.4602	FF	UKBB.CAD
487	7	-0.775	-0.0152	0.388	0.97719	FF	UKBB.CAD
489	15	0.0456	0.00131	0.215	0.41619	FF	UKBB.CAD
26	41	0.0965	0.00458	0.14	0.24508	FF	UKBB.CAD
11	1	0.224	0.00929	0.99	0.41066	CG	iibdgc-trans-ancestry
23	1	-0.561	-0.0233	0.99	0.71452	CG	iibdgc-trans-ancestry
27	1	0.866	0.0359	0.998	0.19302	CG	iibdgc-trans-ancestry
30	1	0.393	0.0163	0.99	0.34571	CG	iibdgc-trans-ancestry
49	1	-0.0398	-0.00165	0.99	0.51601	CG	iibdgc-trans-ancestry
61	1	-1.29	-0.0537	0.989	0.90424	CG	iibdgc-trans-ancestry
74	1	-0.0622	-0.00258	0.999	0.52482	CG	iibdgc-trans-ancestry
113	2	-0.91	-0.0534	0.7	0.90288	CG	iibdgc-trans-ancestry
117	1	-1.32	-0.055	0.997	0.90775	CG	iibdgc-trans-ancestry
122	1	-0.0398	-0.00165	0.99	0.51601	CG	iibdgc-trans-ancestry
151	2	-0.703	-0.0413	0.7	0.84215	CG	iibdgc-trans-ancestry
207	2	-0.668	-0.0392	0.701	0.82968	CG	iibdgc-trans-ancestry
212	1	1.64	0.0682	0.988	0.048411	CG	iibdgc-trans-ancestry
213	1	-0.45	-0.0187	0.99	0.67517	CG	iibdgc-trans-ancestry
234	1	-0.561	-0.0233	0.99	0.71452	CG	iibdgc-trans-ancestry
237	1	2.33	0.0968	0.996	0.0097837	CG	iibdgc-trans-ancestry
239	2	-0.123	-0.00722	0.704	0.56932	CG	iibdgc-trans-ancestry
262	3	0.27	0.0194	0.573	0.31873	CG	iibdgc-trans-ancestry
272	2	-0.387	-0.0227	0.417	0.82314	CG	iibdgc-trans-ancestry
309	1	-0.246	-0.0102	0.99	0.59799	CG	iibdgc-trans-ancestry
312	1	0.685	0.0285	0.991	0.2447	CG	iibdgc-trans-ancestry
327	1	-0.999	-0.0415	0.989	0.84342	CG	iibdgc-trans-ancestry
332	2	0.639	0.0375	0.701	0.18106	CG	iibdgc-trans-ancestry
333	1	1.5	0.0621	0.996	0.066942	CG	iibdgc-trans-ancestry
342	2	0.639	0.0375	0.701	0.18106	CG	iibdgc-trans-ancestry
370	1	-0.0622	-0.00258	0.999	0.52482	CG	iibdgc-trans-ancestry
378	1	-0.924	-0.0384	0.989	0.82461	CG	iibdgc-trans-ancestry
389	2	-0.0815	-0.00478	0.711	0.54558	CG	iibdgc-trans-ancestry
390	2	0.592	0.0347	0.7	0.19902	CG	iibdgc-trans-ancestry
419	1	-0.0398	-0.00165	0.99	0.51601	CG	iibdgc-trans-ancestry
482	1	-1.29	-0.0537	0.989	0.90424	CG	iibdgc-trans-ancestry
486	1	0.338	0.014	0.99	0.36638	CG	iibdgc-trans-ancestry
28	2	0.817	0.0479	0.713	0.12612	FF	iibdgc-trans-ancestry
34	1	-1.96	-0.0814	0.986	0.97636	FF	iibdgc-trans-ancestry
52	1	0.845	0.0351	0.99	0.19697	FF	iibdgc-trans-ancestry
61	1	0.393	0.0163	0.99	0.34571	FF	iibdgc-trans-ancestry
70	1	-0.924	-0.0384	0.989	0.82461	FF	iibdgc-trans-ancestry
73	1	-1.83	-0.0761	0.987	0.96812	FF	iibdgc-trans-ancestry
93	1	-0.0398	-0.00165	0.99	0.51601	FF	iibdgc-trans-ancestry
96	1	-0.924	-0.0384	0.989	0.82461	FF	iibdgc-trans-ancestry
201	1	-0.817	-0.0339	0.99	0.79517	FF	iibdgc-trans-ancestry
202	1	0.223	0.00926	0.991	0.41101	FF	iibdgc-trans-ancestry
215	1	0.223	0.00926	0.991	0.41101	FF	iibdgc-trans-ancestry
221	2	-0.035	-0.00206	0.701	0.51992	FF	iibdgc-trans-ancestry
222	1	-1.85	-0.0767	0.997	0.96788	FF	iibdgc-trans-ancestry
281	2	-0.0116	-0.000683	0.701	0.50662	FF	iibdgc-trans-ancestry
317	1	0.685	0.0285	0.991	0.2447	FF	iibdgc-trans-ancestry
338	3	-0.615	-0.0442	0.573	0.8583	FF	iibdgc-trans-ancestry
347	1	-0.246	-0.0102	0.99	0.59799	FF	iibdgc-trans-ancestry
371	1	-1.83	-0.0761	0.987	0.96812	FF	iibdgc-trans-ancestry
392	1	-0.217	-0.009	0.99	0.5866	FF	iibdgc-trans-ancestry
421	1	-1.03	-0.0428	0.991	0.85058	FF	iibdgc-trans-ancestry
439	1	-0.999	-0.0415	0.989	0.84342	FF	iibdgc-trans-ancestry
474	1	-0.392	-0.0163	0.991	0.65385	FF	iibdgc-trans-ancestry
477	2	-0.592	-0.0347	0.7	0.80075	FF	iibdgc-trans-ancestry
26	3	0.242	0.0174	0.574	0.33706	FF	iibdgc-trans-ancestry
2	31	-0.0864	-0.00367	0.154	0.71243	CG	HDL
3	13	-0.362	-0.00995	0.234	0.93916	CG	HDL
8	12	-0.235	-0.00622	0.23	0.84661	CG	HDL
11	15	0.0474	0.0014	0.249	0.42443	CG	HDL
13	11	0.18	0.00455	0.255	0.24049	CG	HDL
16	10	0.455	0.011	0.28	0.051877	CG	HDL
19	17	-0.0503	-0.00158	0.211	0.5943	CG	HDL
23	22	0.164	0.00585	0.163	0.15847	CG	HDL
27	16	-0.0451	-0.00137	0.214	0.58328	CG	HDL
30	23	-0.344	-0.0126	0.182	0.97079	CG	HDL
38	7	0.296	0.00598	0.351	0.19893	CG	HDL
40	15	-0.589	-0.0174	0.23	0.9947	CG	HDL
42	15	0.114	0.00337	0.228	0.30851	CG	HDL
46	12	-0.246	-0.00651	0.256	0.83171	CG	HDL
49	9	-0.172	-0.00393	0.321	0.70349	CG	HDL
61	14	0.218	0.00621	0.293	0.22893	CG	HDL
74	6	-0.0401	-0.000749	0.348	0.54582	CG	HDL
75	18	-0.195	-0.00631	0.189	0.84859	CG	HDL
78	7	-0.178	-0.0036	0.346	0.69672	CG	HDL
87	26	-0.191	-0.00741	0.163	0.87882	CG	HDL
88	26	-0.0253	-0.000983	0.157	0.56418	CG	HDL
89	23	-0.0517	-0.00189	0.163	0.62472	CG	HDL
106	20	0.181	0.00618	0.22	0.20467	CG	HDL
108	8	0.263	0.00568	0.31	0.19812	CG	HDL
111	20	-0.0485	-0.00166	0.169	0.61317	CG	HDL
112	18	-0.0772	-0.0025	0.225	0.63397	CG	HDL
113	16	0.502	0.0153	0.194	0.0049034	CG	HDL
116	29	-0.188	-0.0077	0.158	0.88233	CG	HDL
117	11	0.177	0.00448	0.278	0.26225	CG	HDL
118	14	0.443	0.0126	0.247	0.036262	CG	HDL
119	8	0.104	0.00225	0.348	0.38191	CG	HDL
122	27	-0.121	-0.00478	0.152	0.78656	CG	HDL
132	12	-0.407	-0.0108	0.268	0.93566	CG	HDL
134	17	-0.331	-0.0104	0.214	0.93915	CG	HDL
147	9	-0.168	-0.00383	0.351	0.68346	CG	HDL
149	4	-0.0628	-0.000958	0.463	0.55393	CG	HDL
150	3	0.183	0.00242	0.703	0.39714	CG	HDL
151	11	0.0226	0.000571	0.278	0.46767	CG	HDL
154	29	-0.189	-0.00774	0.171	0.86557	CG	HDL
158	26	0.0399	0.00155	0.184	0.41429	CG	HDL
171	9	-0.0849	-0.00194	0.333	0.60064	CG	HDL
176	20	-0.206	-0.00703	0.187	0.86501	CG	HDL
187	22	-0.194	-0.00693	0.202	0.83188	CG	HDL
188	9	-0.146	-0.00334	0.319	0.67656	CG	HDL
189	25	0.119	0.00455	0.163	0.23135	CG	HDL
194	22	0.181	0.00646	0.195	0.17734	CG	HDL
196	9	-0.124	-0.00285	0.341	0.64217	CG	HDL
200	9	0.101	0.00231	0.263	0.35081	CG	HDL
207	20	-0.0892	-0.00304	0.186	0.68398	CG	HDL
209	25	0.343	0.0131	0.179	0.02753	CG	HDL
212	22	-0.0456	-0.00163	0.176	0.60208	CG	HDL
213	25	-0.0512	-0.00195	0.186	0.60863	CG	HDL
217	19	-0.022	-0.000732	0.197	0.54448	CG	HDL
228	6	-0.0195	-0.000364	0.308	0.52524	CG	HDL
231	18	0.114	0.00368	0.22	0.30248	CG	HDL
234	16	-0.124	-0.00378	0.213	0.71982	CG	HDL
237	16	-0.165	-0.00504	0.207	0.78743	CG	HDL
239	22	-0.277	-0.00991	0.197	0.92018	CG	HDL
240	7	-0.0146	-0.000295	0.391	0.51491	CG	HDL
242	14	-0.227	-0.00647	0.227	0.84065	CG	HDL
249	9	0.602	0.0138	0.321	0.030389	CG	HDL
250	22	0.0503	0.0018	0.192	0.39654	CG	HDL
257	18	0.103	0.00332	0.209	0.31191	CG	HDL
259	10	-0.379	-0.00914	0.279	0.91321	CG	HDL
262	8	0.118	0.00255	0.287	0.3402	CG	HDL
268	13	0.00613	0.000169	0.258	0.49051	CG	HDL
270	9	0.17	0.00389	0.248	0.24629	CG	HDL
271	25	-0.08	-0.00305	0.21	0.64868	CG	HDL
272	11	-0.326	-0.00824	0.309	0.85419	CG	HDL
280	27	-0.11	-0.00437	0.156	0.75966	CG	HDL
282	11	-0.243	-0.00614	0.238	0.84595	CG	HDL
302	6	0.194	0.00363	0.434	0.32744	CG	HDL
309	11	0.323	0.00818	0.295	0.13692	CG	HDL
312	19	-0.337	-0.0112	0.178	0.97111	CG	HDL
327	18	0.169	0.00547	0.217	0.21776	CG	HDL
332	16	-0.0656	-0.002	0.207	0.62441	CG	HDL
333	25	0.00356	0.000136	0.166	0.49142	CG	HDL
334	16	0.31	0.00946	0.22	0.079086	CG	HDL
339	12	0.0262	0.000692	0.249	0.4582	CG	HDL
341	11	0.0756	0.00191	0.255	0.38348	CG	HDL
342	24	0.113	0.00424	0.178	0.26143	CG	HDL
359	7	0.151	0.00304	0.331	0.32423	CG	HDL
368	13	0.196	0.00539	0.298	0.25546	CG	HDL
369	11	-0.467	-0.0118	0.264	0.96174	CG	HDL
370	10	0.024	0.000579	0.231	0.45858	CG	HDL
378	7	0.238	0.00479	0.306	0.21903	CG	HDL
380	31	0.0723	0.00307	0.168	0.33351	CG	HDL
381	19	-0.216	-0.00718	0.213	0.84437	CG	HDL
383	14	0.0986	0.00281	0.236	0.33818	CG	HDL
387	14	0.506	0.0144	0.248	0.020771	CG	HDL
389	12	-0.176	-0.00464	0.253	0.75617	CG	HDL
390	23	0.0498	0.00182	0.172	0.3861	CG	HDL
397	14	0.115	0.00329	0.265	0.3315	CG	HDL
402	20	-0.0268	-0.000912	0.19	0.55609	CG	HDL
405	23	-0.0354	-0.00129	0.193	0.57282	CG	HDL
417	4	0.119	0.00182	0.549	0.41396	CG	HDL
419	28	0.23	0.00928	0.165	0.080968	CG	HDL
420	10	-0.093	-0.00224	0.278	0.63086	CG	HDL
421	8	-0.554	-0.012	0.28	0.97599	CG	HDL
423	22	0.218	0.0078	0.164	0.09221	CG	HDL
424	16	0.17	0.00518	0.185	0.17936	CG	HDL
431	5	-0.111	-0.00189	0.363	0.62009	CG	HDL
451	17	0.0677	0.00213	0.212	0.37449	CG	HDL
454	26	0.457	0.0178	0.185	0.0068068	CG	HDL
470	4	-0.0695	-0.00106	0.574	0.54817	CG	HDL
477	20	-0.105	-0.00359	0.187	0.7131	CG	HDL
482	11	0.126	0.00318	0.287	0.33059	CG	HDL
486	14	0.276	0.00786	0.216	0.10126	CG	HDL
491	16	-0.0795	-0.00242	0.241	0.62933	CG	HDL
493	19	0.282	0.00936	0.187	0.066476	CG	HDL
28	14	0.0586	0.00167	0.23	0.39962	FF	HDL
34	16	0.275	0.0084	0.244	0.12928	FF	HDL
50	9	0.19	0.00435	0.288	0.25442	FF	HDL
52	15	-0.0631	-0.00186	0.227	0.60933	FF	HDL
61	30	0.0506	0.00211	0.178	0.38797	FF	HDL
70	14	-0.0884	-0.00252	0.25	0.63796	FF	HDL
73	10	0.294	0.00709	0.321	0.18012	FF	HDL
82	11	-0.346	-0.00876	0.247	0.9192	FF	HDL
84	3	0.426	0.00563	0.479	0.18657	FF	HDL
90	6	-0.746	-0.0139	0.399	0.96915	FF	HDL
91	25	0.109	0.00415	0.185	0.27821	FF	HDL
93	24	-0.155	-0.00577	0.184	0.79987	FF	HDL
96	19	0.0634	0.00211	0.206	0.3789	FF	HDL
105	2	-0.053	-0.000571	0.774	0.52726	FF	HDL
121	9	-0.307	-0.00701	0.306	0.84154	FF	HDL
140	8	0.315	0.00679	0.298	0.14533	FF	HDL
148	10	0.172	0.00415	0.258	0.25243	FF	HDL
152	20	0.0362	0.00123	0.205	0.42991	FF	HDL
170	5	-0.0231	-0.000393	0.422	0.52177	FF	HDL
174	17	-0.295	-0.00927	0.2	0.93023	FF	HDL
180	13	0.31	0.00853	0.255	0.112	FF	HDL
201	28	0.0413	0.00167	0.175	0.40671	FF	HDL
202	30	-0.0315	-0.00131	0.161	0.57757	FF	HDL
206	3	-0.0332	-0.000439	0.628	0.5211	FF	HDL
215	32	0.00101	4.37e-05	0.159	0.49746	FF	HDL
221	14	0.0226	0.000646	0.258	0.46504	FF	HDL
222	19	-0.0917	-0.00305	0.221	0.66092	FF	HDL
281	23	-0.109	-0.00397	0.19	0.7158	FF	HDL
306	3	-0.207	-0.00274	0.583	0.63883	FF	HDL
307	34	0.215	0.00954	0.145	0.069221	FF	HDL
312	14	-0.222	-0.00633	0.222	0.84181	FF	HDL
317	37	0.033	0.00153	0.152	0.41395	FF	HDL
319	25	-0.0902	-0.00344	0.17	0.70202	FF	HDL
337	13	-0.149	-0.00409	0.257	0.71847	FF	HDL
338	19	-0.157	-0.00521	0.211	0.77183	FF	HDL
343	26	0.0684	0.00266	0.189	0.35844	FF	HDL
347	17	-0.325	-0.0102	0.24	0.91193	FF	HDL
353	28	-0.0422	-0.0017	0.154	0.60821	FF	HDL
363	11	0.318	0.00804	0.298	0.14321	FF	HDL
369	16	0.285	0.00871	0.212	0.088746	FF	HDL
371	23	0.17	0.00622	0.193	0.18951	FF	HDL
375	26	0.211	0.0082	0.178	0.11784	FF	HDL
392	19	-0.178	-0.00592	0.198	0.81613	FF	HDL
403	8	-0.576	-0.0124	0.346	0.9519	FF	HDL
407	20	-0.192	-0.00654	0.215	0.81428	FF	HDL
419	27	-0.0616	-0.00244	0.164	0.64611	FF	HDL
421	25	-0.194	-0.0074	0.172	0.87067	FF	HDL
435	14	0.00336	9.59e-05	0.241	0.49444	FF	HDL
439	19	0.0604	0.00201	0.19	0.37526	FF	HDL
451	23	0.0619	0.00226	0.173	0.36039	FF	HDL
468	4	-0.292	-0.00445	0.543	0.70445	FF	HDL
474	6	-0.221	-0.00412	0.38	0.71924	FF	HDL
476	3	-0.518	-0.00684	0.571	0.8177	FF	HDL
477	30	-0.0339	-0.00142	0.165	0.58152	FF	HDL
487	7	-0.137	-0.00276	0.39	0.63717	FF	HDL
489	15	0.217	0.0064	0.235	0.17883	FF	HDL
26	39	0.253	0.0121	0.145	0.040772	FF	HDL
2	31	-0.0402	-0.00171	0.151	0.60487	CG	LDL
3	13	-0.0611	-0.00168	0.229	0.60537	CG	LDL
8	12	-0.536	-0.0142	0.225	0.99131	CG	LDL
11	15	0.504	0.0149	0.243	0.019185	CG	LDL
13	11	0.218	0.00551	0.25	0.19167	CG	LDL
16	10	0.0368	0.000888	0.274	0.44649	CG	LDL
19	17	-0.287	-0.00901	0.206	0.91748	CG	LDL
23	22	-0.0501	-0.00179	0.16	0.62282	CG	LDL
27	16	0.0738	0.00225	0.21	0.36249	CG	LDL
30	23	0.0568	0.00208	0.178	0.37505	CG	LDL
38	7	-0.37	-0.00747	0.343	0.85959	CG	LDL
40	15	-0.0296	-0.000873	0.226	0.5521	CG	LDL
42	15	-0.0215	-0.000634	0.224	0.53822	CG	LDL
46	12	-0.0704	-0.00186	0.251	0.61035	CG	LDL
49	9	0.103	0.00237	0.315	0.37124	CG	LDL
61	14	-0.0134	-0.000382	0.287	0.5186	CG	LDL
74	6	-0.0559	-0.00105	0.341	0.56512	CG	LDL
75	18	-0.00464	-0.00015	0.185	0.51	CG	LDL
78	7	-0.132	-0.00265	0.339	0.65119	CG	LDL
87	26	0.0156	0.000607	0.16	0.46104	CG	LDL
88	26	0.0738	0.00287	0.153	0.31485	CG	LDL
89	23	0.143	0.00524	0.159	0.18415	CG	LDL
106	20	-0.0654	-0.00223	0.215	0.61943	CG	LDL
108	8	-0.000281	-6.07e-06	0.304	0.50037	CG	LDL
111	20	-0.104	-0.00356	0.165	0.73606	CG	LDL
112	18	-0.14	-0.00453	0.221	0.73676	CG	LDL
113	16	-0.177	-0.0054	0.19	0.82376	CG	LDL
116	29	-0.0271	-0.00111	0.155	0.56955	CG	LDL
117	11	-0.149	-0.00377	0.272	0.70794	CG	LDL
118	14	0.0742	0.00212	0.242	0.37936	CG	LDL
119	8	-0.374	-0.00807	0.338	0.8658	CG	LDL
122	27	-0.00336	-0.000133	0.149	0.509	CG	LDL
132	12	0.13	0.00343	0.263	0.31049	CG	LDL
134	17	-0.0499	-0.00157	0.21	0.59401	CG	LDL
147	9	-0.106	-0.00242	0.344	0.62099	CG	LDL
149	4	-0.399	-0.00608	0.454	0.81013	CG	LDL
150	3	-0.676	-0.00893	0.688	0.8369	CG	LDL
151	11	-0.0784	-0.00198	0.273	0.61293	CG	LDL
154	29	-0.0612	-0.00251	0.167	0.64294	CG	LDL
158	26	-0.253	-0.00982	0.181	0.91902	CG	LDL
171	9	0.131	0.00299	0.326	0.34421	CG	LDL
176	20	-0.291	-0.00993	0.183	0.94414	CG	LDL
187	22	0.34	0.0122	0.197	0.042548	CG	LDL
188	9	-0.566	-0.013	0.312	0.96507	CG	LDL
189	25	0.193	0.00737	0.159	0.11231	CG	LDL
194	22	-0.117	-0.00418	0.191	0.72924	CG	LDL
196	9	0.0961	0.0022	0.334	0.38694	CG	LDL
200	9	-0.24	-0.0055	0.258	0.82425	CG	LDL
207	20	-0.233	-0.00795	0.182	0.8994	CG	LDL
209	25	0.192	0.0073	0.175	0.13695	CG	LDL
212	22	0.119	0.00426	0.173	0.24549	CG	LDL
213	25	0.0173	0.00066	0.182	0.46205	CG	LDL
217	19	-0.336	-0.0112	0.193	0.95917	CG	LDL
228	6	0.0241	0.000451	0.301	0.46812	CG	LDL
231	18	0.509	0.0165	0.215	0.0090276	CG	LDL
234	16	-0.119	-0.00363	0.209	0.71608	CG	LDL
237	16	-0.022	-0.00067	0.203	0.54308	CG	LDL
239	22	-0.347	-0.0124	0.193	0.96386	CG	LDL
240	7	0.0396	0.000799	0.383	0.45879	CG	LDL
242	14	-0.0772	-0.0022	0.223	0.63546	CG	LDL
249	9	0.0636	0.00145	0.314	0.41984	CG	LDL
250	22	0.023	0.000824	0.188	0.45119	CG	LDL
251	8	-0.092	-0.00199	0.291	0.62399	CG	LDL
257	18	-0.128	-0.00414	0.205	0.73362	CG	LDL
259	10	-0.268	-0.00647	0.272	0.83839	CG	LDL
262	8	-0.136	-0.00293	0.281	0.68566	CG	LDL
268	13	-0.114	-0.00314	0.252	0.6744	CG	LDL
270	9	-0.0214	-0.000489	0.242	0.5351	CG	LDL
271	25	-0.269	-0.0102	0.205	0.90481	CG	LDL
272	11	-0.285	-0.0072	0.302	0.82669	CG	LDL
280	27	0.0541	0.00214	0.153	0.36191	CG	LDL
282	11	-0.0763	-0.00193	0.233	0.62825	CG	LDL
302	6	0.552	0.0103	0.425	0.09698	CG	LDL
309	11	-0.132	-0.00335	0.289	0.67627	CG	LDL
312	19	-0.316	-0.0105	0.174	0.9654	CG	LDL
327	18	0.0157	0.000508	0.213	0.47055	CG	LDL
332	16	-0.0221	-0.000673	0.202	0.54338	CG	LDL
333	25	0.167	0.00638	0.162	0.15124	CG	LDL
334	16	0.129	0.00392	0.215	0.27503	CG	LDL
339	12	-0.202	-0.00533	0.244	0.79585	CG	LDL
341	11	-0.367	-0.00929	0.25	0.92936	CG	LDL
342	24	0.133	0.00497	0.174	0.22223	CG	LDL
359	7	0.283	0.00572	0.324	0.19114	CG	LDL
368	13	0.31	0.00853	0.292	0.14419	CG	LDL
369	11	0.154	0.0039	0.258	0.27542	CG	LDL
370	10	-0.418	-0.0101	0.226	0.96805	CG	LDL
378	7	0.465	0.00938	0.3	0.060581	CG	LDL
380	31	-0.0627	-0.00266	0.165	0.64828	CG	LDL
381	19	-0.0287	-0.000952	0.209	0.55455	CG	LDL
383	14	0.0557	0.00159	0.231	0.40481	CG	LDL
387	14	-0.00922	-0.000263	0.243	0.51511	CG	LDL
389	12	-0.0248	-0.000656	0.245	0.54034	CG	LDL
390	23	-0.0622	-0.00227	0.168	0.64452	CG	LDL
397	14	0.0256	0.00073	0.259	0.46068	CG	LDL
[truncated: 746 more rows]
