# Supplementary material for: Tensor decomposition of stimulated monocyte and macrophage gene expression profiles identifies neurodegenerative disease-specific trans-eQTLs
Source: PLoS Genet. 2020 Feb 3;16(2):e1008549. doi: 10.1371/journal.pgen.1008549 (PMC7018232; doi:10.1371/journal.pgen.1008549)
Supplement: S6 Table — Proportion of heritability and enrichment statistics for 18 selected complex traits that can be attributed to each sparse component from the FF data. (XLSX) [file pgen.1008549.s026.xlsx]

## Sheet: Sheet1
Tensor Myeloid Supplemental Material
Category	Disease	Prop._SNPs	Prop._h2	Prop._h2_std_error	Enrichment	Enrichment_std_error	Enrichment_FDR
comp22	AD	0.00370685	0.0606601	0.0300413	16.3643	5.10426	0.0488195
comp61	AD	0.00593089	0.0450719	0.0194003	7.59952	3.27106	0.0335827
comp61	PD	0.00593089	0.0771944	0.0679652	13.0157	6.45952	0.019265
comp140	Autism	0.000826613	-0.00258315	0.00133862	-3.12498	1.61941	0.0101336
comp22	Autism	0.00370685	0.0190703	0.0072628	5.14461	1.95929	0.0326693
comp343	MS	0.0050901	0.054878	0.0243092	10.7813	4.77577	0.0318139
comp392	MS	0.00390663	0.0644353	0.0212197	16.4938	5.43172	0.00191105
comp52	MS	0.00375831	0.0408832	0.0170494	10.8781	4.53644	0.0245205
comp82	MS	0.00584973	0.0432969	0.0189552	7.40153	3.24035	0.0407167
comp91	MS	0.00652482	0.04238	0.0170088	6.49519	2.60678	0.0268463
comp140	Schizophrenia	0.000826613	0.00275337	0.000853565	3.33091	1.03261	0.0253134
comp222	Schizophrenia	0.00390494	0.000141228	0.00146365	0.0361665	0.37482	0.0102308
comp84	Schizophrenia	0.00078308	-0.00104218	0.000368208	-1.33087	0.470205	1.68e-06
comp121	T2D	0.0029015	0.0317649	0.0149201	10.9478	5.1422	0.0440643
comp28	T2D	0.00422637	0.024372	0.00731729	5.76666	1.73134	0.00372433
comp319	T2D	0.00480934	0.0205795	0.00798907	4.27907	1.66116	0.042708
comp392	T2D	0.00390663	0.0398428	0.0157149	10.1988	4.02262	0.0158863
comp451	T2D	0.00614299	0.0344529	0.0141544	5.60849	2.30415	0.0351837
comp121	Lupus	0.0029015	0.0218386	0.00847534	7.52666	2.92103	0.0385774
comp170	Lupus	0.00332147	0.0129792	0.00438969	3.90767	1.32161	0.0209698
comp215	Lupus	0.00545726	0.0261277	0.00731395	4.78769	1.34022	0.00660657
comp22	Lupus	0.00370685	0.021139	0.00837653	5.70268	2.25975	0.0286024
comp281	Lupus	0.00686431	0.0304216	0.0108065	4.43186	1.5743	0.0295258
comp34	Lupus	0.00577633	0.0186259	0.0063652	3.22452	1.10194	0.0298862
comp353	Lupus	0.00514713	0.0313857	0.00999169	6.0977	1.94121	0.00588295
comp403	Lupus	0.00152566	0.0122584	0.00450863	8.03479	2.95519	0.0134343
comp419	Lupus	0.00683022	0.0551156	0.0204625	8.06936	2.99587	0.0183827
comp91	Lupus	0.00652482	0.0445889	0.0183165	6.83374	2.8072	0.0410179
comp93	Lupus	0.00508437	0.0214993	0.00693233	4.22851	1.36346	0.011288
comp121	PBC	0.0029015	0.0269951	0.0115096	9.30387	3.96679	0.0344197
comp202	PBC	0.00605018	0.0389413	0.0127178	6.43638	2.10206	0.0102688
comp26	PBC	0.00457885	0.0273375	0.0110488	5.97038	2.41301	0.0470455
comp392	PBC	0.00390663	0.029745	0.0124895	7.61399	3.19701	0.0370909
comp61	PBC	0.00593089	0.0321124	0.0127876	5.41444	2.15611	0.0317401
comp91	PBC	0.00652482	0.0307067	0.0127956	4.70614	1.96106	0.0486496
comp28	RA	0.00422637	0.0186571	0.00698561	4.41446	1.65286	0.0373762
comp317	RA	0.00721696	0.0399177	0.0104271	5.5311	1.44481	0.00151929
comp343	RA	0.0050901	0.0188245	0.00657974	3.69826	1.29265	0.0349278
comp82	RA	0.00584973	0.0207267	0.00599718	3.54318	1.02521	0.0154342
comp91	RA	0.00652482	0.0278803	0.0105909	4.27296	1.62317	0.0390883
comp152	IBD	0.00621858	0.0206329	0.00613688	3.31794	0.986863	0.0215343
comp180	IBD	0.00388486	0.0156591	0.00584584	4.03079	1.50478	0.0487603
comp201	IBD	0.00572892	0.0260927	0.00922177	4.55455	1.60969	0.0248089
comp307	IBD	0.00654996	0.0298063	0.00845949	4.5506	1.29153	0.00540195
comp317	IBD	0.00721696	0.0297045	0.00999117	4.11593	1.3844	0.021922
comp319	IBD	0.00480934	0.0155723	0.00493234	3.23793	1.02558	0.0265438
comp353	IBD	0.00514713	0.0156448	0.00488683	3.03952	0.949428	0.0322238
comp363	IBD	0.00437789	0.0194235	0.00719723	4.43673	1.644	0.0340077
comp371	IBD	0.00512891	0.0192676	0.00641991	3.75666	1.25171	0.0288332
comp419	IBD	0.00683022	0.0285965	0.00789487	4.18676	1.15587	0.0063098
comp61	IBD	0.00593089	0.0225996	0.00707198	3.81049	1.1924	0.0147699
comp180	Crohns	0.00388486	0.0161401	0.00595142	4.15461	1.53195	0.038527
comp202	Crohns	0.00605018	0.0205466	0.00679702	3.39602	1.12344	0.0293163
comp317	Crohns	0.00721696	0.0381706	0.0121324	5.28902	1.6811	0.0103346
comp319	Crohns	0.00480934	0.01999	0.00584662	4.1565	1.21568	0.00850773
comp353	Crohns	0.00514713	0.017088	0.00558321	3.31991	1.08472	0.0335497
comp363	Crohns	0.00437789	0.0247288	0.0069459	5.64855	1.58659	0.00292139
comp371	Crohns	0.00512891	0.0295933	0.0109461	5.76989	2.13419	0.0229028
comp419	Crohns	0.00683022	0.0304578	0.0115463	4.45927	1.69047	0.0455335
comp201	Celiac	0.00572892	0.0436275	0.0147069	7.61531	2.56713	0.0106795
comp319	Celiac	0.00480934	0.0353473	0.00973232	7.34972	2.02363	0.00169252
comp353	Celiac	0.00514713	0.0247846	0.00907065	4.81523	1.76227	0.0240267
comp421	Celiac	0.00613337	-0.010007	0.00679537	-1.63157	1.10793	0.0120808
comp84	Celiac	0.00078308	-0.00252749	0.00163339	-3.22762	2.08585	0.0403828
comp93	Celiac	0.00508437	0.0294627	0.00864117	5.79477	1.69956	0.00264331
comp201	UC	0.00572892	0.0227766	0.00837028	3.97573	1.46106	0.0358582
comp222	UC	0.00390494	0.0145459	0.00495266	3.72501	1.26831	0.0260186
comp419	UC	0.00683022	0.0234375	0.00585318	3.43144	0.856953	0.00301999
comp105	HDL	0.00160902	-0.00191891	0.00126167	-1.1926	0.784124	0.0056812
comp281	HDL	0.00686431	0.0168	0.00508609	2.44744	0.740948	0.0440369
comp61	LDL	0.00593089	0.0422534	0.0180566	7.1243	3.0445	0.0437866
comp180	BMI	0.00388486	0.00899315	0.00237997	2.31492	0.612627	0.0321165
comp477	BMI	0.00636537	0.00210529	0.00214046	0.330741	0.336267	0.0460772
comp201	CAD	0.00572892	0.0244478	0.00855975	4.26744	1.49413	0.0264942
comp319	CAD	0.00480934	0.0148602	0.00500587	3.08986	1.04087	0.0444995
comp419	CAD	0.00683022	-0.00702117	0.00684338	-1.02796	1.00193	0.0451046
comp439	CAD	0.00357456	0.0151104	0.0056301	4.22719	1.57505	0.0408513
comp61	CAD	0.00593089	0.0222782	0.00769562	3.7563	1.29755	0.0339606
comp73	CAD	0.00256117	0.00999605	0.00346392	3.90293	1.35248	0.0308051
comp201	Height	0.00572892	0.0116664	0.00278445	2.0364	0.486035	0.0341395
comp22	Height	0.00370685	0.00811611	0.00193073	2.18949	0.520855	0.0231881
comp317	Height	0.00721696	0.0191819	0.00442029	2.6579	0.612486	0.00841219
comp363	Height	0.00437789	0.0234361	0.00644697	5.35328	1.47262	0.00334368
comp421	Height	0.00613337	0.0191403	0.00593401	3.12069	0.967496	0.0293331
comp439	Height	0.00357456	0.0102105	0.00221321	2.85642	0.619155	0.00248703
comp451	Height	0.00614299	0.0138531	0.00348763	2.25511	0.567742	0.0257405
comp477	Height	0.00636537	0.0129403	0.00291929	2.03292	0.458621	0.0249536
comp61	Height	0.00593089	0.0143979	0.00382704	2.42761	0.645273	0.0282362
