# Supplementary material for: Tensor decomposition of stimulated monocyte and macrophage gene expression profiles identifies neurodegenerative disease-specific trans-eQTLs
Source: PLoS Genet. 2020 Feb 3;16(2):e1008549. doi: 10.1371/journal.pgen.1008549 (PMC7018232; doi:10.1371/journal.pgen.1008549)
Supplement: S8 Table — The matrix-eQTL output with SNP, component number, beta, t-stat, P-value and FDR are listed here. Note: The trans-eSNPs are not LD-pruned. (XLSX) [file pgen.1008549.s028.xlsx]

## Sheet: Sheet1
Tensor Myeloid Supplemental Material
SNP	component	beta	t.stat	p.value	FDR
12:69734641	150	-0.821683	-22.6082	3.69510505174351e-82	3.47962937831282e-74
12:69735492	150	-0.822103	-22.6076	3.7220661574803e-82	3.47962937831282e-74
12:69737879	150	-0.824334	-22.5338	9.14870951950237e-82	5.70187221663306e-74
12:69740869	150	-0.823931	-22.4931	1.50169877749826e-81	7.01942813812958e-74
12:69729434	150	-0.822148	-22.4451	2.6955206420352e-81	1.00797916200649e-73
12:69746671	150	-0.821757	-22.3936	5.04529776031164e-81	1.57222409689791e-73
12:69747834	150	-0.8211	-22.3447	9.14979022362474e-81	2.44394818211684e-73
12:69774877	150	-0.784677	-21.3692	1.28120334792211e-75	2.99438041963801e-68
12:69774563	150	-0.776931	-21.0703	4.77860955630929e-74	9.92745516190907e-67
12:69732105	150	-0.799097	-20.5455	2.69356832078872e-71	5.03624549642829e-64
12:69753830	150	-0.774969	-20.0228	1.44193470669362e-68	2.24669048262189e-61
12:69753847	150	-0.774963	-20.023	1.43803675130205e-68	2.24669048262189e-61
12:69748397	150	-0.790014	-20.001	1.87355162773287e-68	2.6946428345546e-61
12:69755003	150	-0.782244	-19.9408	3.8520216761156e-68	5.14445749177401e-61
12:69757429	150	-0.780984	-19.9073	5.75893344512638e-68	5.67799226584351e-61
12:69758547	150	-0.78099	-19.9074	5.74782565609318e-68	5.67799226584351e-61
12:69758871	150	-0.780977	-19.9068	5.79285517696683e-68	5.67799226584351e-61
12:69764388	150	-0.780996	-19.9068	5.78958828483394e-68	5.67799226584351e-61
12:69765421	150	-0.781008	-19.9073	5.75593031590103e-68	5.67799226584351e-61
12:69771911	150	-0.78118	-19.9028	6.07359593721394e-68	5.67799226584351e-61
12:69774377	150	-0.781389	-19.8916	6.94749106868241e-68	6.07400805036859e-61
12:69774618	150	-0.78145	-19.8892	7.14692373273729e-68	6.07400805036859e-61
12:69746671	417	-0.918073	-19.8587	1.02971106761438e-67	6.21058604661493e-61
12:69752509	150	-0.784838	-19.8726	8.72767156162188e-68	6.21058604661493e-61
12:69754189	150	-0.785327	-19.8725	8.73450397191761e-68	6.21058604661493e-61
12:69775103	150	-0.7819	-19.867	9.32973278152627e-68	6.21058604661493e-61
12:69775972	150	-0.781614	-19.8675	9.27388200981133e-68	6.21058604661493e-61
12:69776461	150	-0.781654	-19.8635	9.73320225514779e-68	6.21058604661493e-61
12:69776886	150	-0.781954	-19.8636	9.72025489148039e-68	6.21058604661493e-61
12:69778914	150	-0.782645	-19.8605	1.00855609641717e-67	6.21058604661493e-61
12:69779789	150	-0.782969	-19.8598	1.01739799251837e-67	6.21058604661493e-61
12:69780907	150	-0.783018	-19.853	1.10296021965246e-67	6.44449316090872e-61
12:69781528	150	-0.783073	-19.8497	1.14742913364772e-67	6.50115961834894e-61
12:69782044	150	-0.783138	-19.8461	1.19770200147926e-67	6.58640989184064e-61
12:69782857	150	-0.783153	-19.8409	1.27526016131404e-67	6.8125490897534e-61
12:69747834	417	-0.917861	-19.8383	1.31458905296423e-67	6.82757386110783e-61
12:69784774	150	-0.78308	-19.8269	1.50734745444747e-67	7.61711555676774e-61
12:69755985	150	-0.763814	-19.8207	1.62384335097634e-67	7.9898648121605e-61
12:69785712	150	-0.782941	-19.8147	1.74382363933837e-67	8.26221761167229e-61
12:69785748	150	-0.782914	-19.8136	1.76757448651352e-67	8.26221761167229e-61
12:69758462	150	-0.763062	-19.801	2.05660593420067e-67	8.56488826997911e-61
12:69761839	150	-0.763065	-19.8008	2.05963228759559e-67	8.56488826997911e-61
12:69762713	150	-0.763063	-19.8008	2.06136700031053e-67	8.56488826997911e-61
12:69764850	150	-0.763076	-19.801	2.0553792393238e-67	8.56488826997911e-61
12:69765918	150	-0.763083	-19.8013	2.04816965239189e-67	8.56488826997911e-61
12:69771727	150	-0.763261	-19.7988	2.11153227642039e-67	8.58259835476411e-61
12:69766554	150	-0.762673	-19.786	2.46092595783521e-67	9.7899299811558e-61
12:69777188	150	-0.765041	-19.7779	2.70890929042526e-67	1.05519353491392e-60
12:69776800	150	-0.764588	-19.7756	2.78513829219907e-67	1.06274624879048e-60
12:69784695	150	-0.766828	-19.7654	3.14539470313926e-67	1.17620776766011e-60
12:69753365	150	-0.766605	-19.7602	3.35056501633625e-67	1.18682791233525e-60
12:69753420	150	-0.766641	-19.7604	3.34055482147157e-67	1.18682791233525e-60
12:69753512	150	-0.766733	-19.7598	3.36422260720897e-67	1.18682791233525e-60
12:69754012	150	-0.76673	-19.7575	3.46038341613554e-67	1.19814494160205e-60
12:69740869	417	-0.91528	-19.7507	3.75245708048634e-67	1.20966923743064e-60
12:69752436	150	-0.766088	-19.7511	3.73348176173852e-67	1.20966923743064e-60
12:69767949	150	-0.779582	-19.7534	3.63134405499795e-67	1.20966923743064e-60
12:69767963	150	-0.779595	-19.7551	3.56117594909461e-67	1.20966923743064e-60
12:69751986	150	-0.766864	-19.7455	3.99054829687749e-67	1.22707238422931e-60
12:69752200	150	-0.766857	-19.7453	4.00332750921191e-67	1.22707238422931e-60
12:69786543	150	-0.766766	-19.7468	3.92949520079997e-67	1.22707238422931e-60
12:69752775	150	-0.76553	-19.7301	4.80215272311266e-67	1.44818209854604e-60
12:69737879	417	-0.912971	-19.6842	8.30581106708459e-67	2.46501970261271e-60
12:69774877	417	-0.883772	-19.2844	9.78111796211486e-65	2.85750776364141e-58
12:69735492	417	-0.88609	-18.8879	1.0816178100584e-62	3.11128195076998e-56
12:69734641	417	-0.884743	-18.8579	1.5436253259292e-62	4.37297360704485e-56
12:69729434	417	-0.886324	-18.7772	4.01008405214943e-62	1.11907081415304e-55
12:69774563	417	-0.866228	-18.73	7.00698960926848e-62	1.92664392384376e-55
12:69753830	417	-0.862842	-17.8387	2.45494004379161e-57	6.55725006868356e-51
12:69753847	417	-0.862865	-17.8398	2.42259333539111e-57	6.55725006868356e-51
12:69748397	417	-0.875711	-17.7006	1.22527177119751e-56	3.22665829402975e-50
12:69751986	417	-0.854923	-17.6465	2.2986648192455e-56	5.88751037327109e-50
12:69752200	417	-0.854931	-17.6468	2.29151147883947e-56	5.88751037327109e-50
12:69752775	417	-0.849654	-17.5152	1.05560302974931e-55	2.66715223353133e-49
12:69754012	417	-0.8493	-17.4848	1.5003580975151e-55	3.74035272755588e-49
12:69753512	417	-0.848601	-17.4649	1.89093201926323e-55	4.65201621628557e-49
12:69753420	417	-0.848347	-17.4606	1.98691779120712e-55	4.82467506721258e-49
12:69753365	417	-0.8482	-17.457	2.06990119420426e-55	4.9617389228712e-49
12:69752436	417	-0.846848	-17.4255	2.98199640305365e-55	7.05763055022974e-49
12:69758462	417	-0.840311	-17.3659	5.94216634389654e-55	1.3226484140683e-48
12:69761839	417	-0.840326	-17.3662	5.92201400296223e-55	1.3226484140683e-48
12:69762713	417	-0.840326	-17.3662	5.92286866044852e-55	1.3226484140683e-48
12:69764850	417	-0.840329	-17.366	5.93325682424943e-55	1.3226484140683e-48
12:69765918	417	-0.840346	-17.3666	5.8987011967613e-55	1.3226484140683e-48
12:69755985	417	-0.840575	-17.3641	6.07030544960164e-55	1.33397465558907e-48
12:69771727	417	-0.840498	-17.3631	6.13574261420952e-55	1.33397465558907e-48
12:69766554	417	-0.839904	-17.3546	6.77091917567485e-55	1.45514835750972e-48
12:69777188	417	-0.842317	-17.3422	7.81767792060058e-55	1.66101669755506e-48
12:69776800	417	-0.84179	-17.3395	8.06656739764045e-55	1.69464079330228e-48
12:69784695	417	-0.8441	-17.3265	9.36848543283505e-55	1.94628202981496e-48
12:69786543	417	-0.843961	-17.3096	1.13980520270022e-54	2.34189888092822e-48
12:69754189	417	-0.858924	-17.2441	2.42569854121728e-54	4.92978405811977e-48
12:69752509	417	-0.856369	-17.1834	4.88431057644832e-54	9.81972259580938e-48
12:69757429	417	-0.848865	-17.1109	1.12559045529625e-53	2.14798116635207e-47
12:69758547	417	-0.848873	-17.1111	1.12341871032872e-53	2.14798116635207e-47
12:69758871	417	-0.84887	-17.1109	1.12584252433508e-53	2.14798116635207e-47
12:69764388	417	-0.848893	-17.111	1.12422897338329e-53	2.14798116635207e-47
12:69765421	417	-0.848893	-17.111	1.12442339050242e-53	2.14798116635207e-47
12:69771911	417	-0.849071	-17.1073	1.17367920008576e-53	2.21662950583469e-47
12:69755003	417	-0.84917	-17.1047	1.20864484313407e-53	2.25983952255307e-47
12:69774377	417	-0.849259	-17.0975	1.31375407856597e-53	2.43204496368036e-47
12:69774618	417	-0.849289	-17.0945	1.35895027856964e-53	2.49104912191178e-47
12:69767949	417	-0.850646	-17.091	1.41487951976856e-53	2.54369488893931e-47
12:69767963	417	-0.850627	-17.0913	1.41025666148216e-53	2.54369488893931e-47
12:69775103	417	-0.850054	-17.0857	1.50469007566567e-53	2.67939445254703e-47
12:69779789	417	-0.85117	-17.0787	1.6297153860594e-53	2.87464881960079e-47
12:69775972	417	-0.849436	-17.0769	1.66532547449783e-53	2.91000841068489e-47
12:69776886	417	-0.849816	-17.0742	1.71802406897091e-53	2.97429735414535e-47
12:69776461	417	-0.849459	-17.0731	1.73808110571408e-53	2.98141503283191e-47
12:69778914	417	-0.850566	-17.0717	1.76615644262421e-53	3.00203244133432e-47
12:69780907	417	-0.850997	-17.0667	1.87070748670991e-53	3.15109721542894e-47
12:69781528	417	-0.851069	-17.0646	1.91752466231563e-53	3.20111909542089e-47
12:69782044	417	-0.851142	-17.0619	1.97793680372977e-53	3.27275024782095e-47
12:69782857	417	-0.851154	-17.0577	2.07491676735002e-53	3.40310011176961e-47
12:69784774	417	-0.851108	-17.048	2.32139245642649e-53	3.77424097178635e-47
12:69785712	417	-0.850968	-17.0389	2.57659365055507e-53	4.13879533165383e-47
12:69785748	417	-0.850953	-17.0384	2.58988759769324e-53	4.13879533165383e-47
12:69732105	417	-0.849881	-17.0338	2.73167163633461e-53	4.32838000729145e-47
12:69712003	150	-0.692307	-16.8876	1.46162496283719e-52	2.29650759812234e-46
12:69692166	150	-0.68321	-16.8061	3.71612380417347e-52	5.79012346698106e-46
12:69687051	150	-0.6826	-16.7918	4.37669228265871e-52	6.76300236500452e-46
12:69686132	150	-0.682426	-16.7881	4.56522757549799e-52	6.99651061863594e-46
12:69712608	150	-0.691217	-16.7473	7.27182330971275e-52	1.10539399974547e-45
12:69691308	150	-0.682768	-16.7356	8.31161424758814e-52	1.25326407315669e-45
12:69784986	150	-0.718958	-16.641	2.44639136510601e-51	3.65927306166373e-45
12:69722880	150	-0.696614	-16.3666	5.53130670834749e-50	8.20797626333219e-44
12:69721970	150	-0.695157	-16.3284	8.52113631663139e-50	1.25450584293663e-43
12:69686132	417	-0.800177	-16.2957	1.23303767798724e-49	1.80113088879928e-43
12:69687051	417	-0.800223	-16.2946	1.24926325046941e-49	1.81068602891486e-43
12:69692166	417	-0.800203	-16.2866	1.36780151232963e-49	1.96724578588314e-43
12:69711886	150	-0.691921	-16.2439	2.21597269076232e-49	3.16280199931224e-43
12:69713085	150	-0.691866	-16.243	2.23839920317745e-49	3.17060768345225e-43
12:69715913	150	-0.691734	-16.2414	2.27737191549791e-49	3.20155683576234e-43
12:69720691	150	-0.691541	-16.2388	2.34735912597698e-49	3.27531923777085e-43
12:69700772	150	-0.691502	-16.174	4.87655081649523e-49	6.71116196032445e-43
12:69705362	150	-0.691446	-16.1739	4.88154988476478e-49	6.71116196032445e-43
12:69699638	150	-0.691483	-16.173	4.93342608051032e-49	6.73297426679749e-43
12:69696400	150	-0.691474	-16.1706	5.06778425759335e-49	6.86622337677537e-43
12:69692420	150	-0.69143	-16.1685	5.18876489717942e-49	6.97956071309589e-43
12:69688757	150	-0.690946	-16.1578	5.85189732776979e-49	7.81533427903644e-43
12:69712003	417	-0.799161	-16.025	2.60962018630084e-48	3.460485922647e-42
12:69713018	150	-0.666201	-15.8949	1.12274012149715e-47	1.47832456856822e-41
12:69683502	150	-0.658883	-15.8196	2.60867314679189e-47	3.41084926066517e-41
12:69691308	417	-0.785813	-15.8184	2.64175197115343e-47	3.43011313404494e-41
12:69681413	150	-0.658172	-15.8058	3.04382693313057e-47	3.92492036667739e-41
12:69683502	417	-0.78735	-15.7872	3.74642375424929e-47	4.79780882604968e-41
12:69681413	417	-0.786947	-15.7861	3.79032195173945e-47	4.82100589307877e-41
12:69675547	150	-0.656781	-15.7833	3.91115792890518e-47	4.94108737460262e-41
12:69675547	417	-0.785943	-15.7825	3.94720905808048e-47	4.95316455849988e-41
12:69673556	417	-0.785466	-15.7791	4.09974451330904e-47	5.11027687257954e-41
12:69673556	150	-0.656112	-15.7707	4.50278542148288e-47	5.57549204378092e-41
12:69671441	417	-0.783401	-15.7635	4.8813031708942e-47	6.00442038007632e-41
12:69670096	417	-0.783174	-15.7617	4.98089936903121e-47	6.086886913241e-41
12:69668934	417	-0.783149	-15.761	5.01704840305185e-47	6.09125059132347e-41
12:69671441	150	-0.654026	-15.7428	6.15185564961325e-47	7.42084455725895e-41
12:69670096	150	-0.653773	-15.7388	6.42817380931202e-47	7.70445475415703e-41
12:69668934	150	-0.653708	-15.7367	6.58493782165151e-47	7.84207375367929e-41
12:69638298	150	-0.656062	-15.7288	7.19028116868804e-47	8.50878760096905e-41
12:69639238	150	-0.655428	-15.7153	8.35513478108268e-47	9.76365384639608e-41
12:69677124	150	-0.656318	-15.7154	8.34573909015695e-47	9.76365384639608e-41
12:69627163	150	-0.666234	-15.6972	1.02277310333209e-46	1.18553075422439e-40
12:69630911	150	-0.663125	-15.6968	1.0271856481115e-46	1.18553075422439e-40
12:69712608	417	-0.79042	-15.685	1.17103960149947e-46	1.3432686344243e-40
12:69643321	150	-0.65341	-15.6833	1.1942342751133e-46	1.36152173854121e-40
12:69624287	150	-0.66842	-15.6783	1.26165444051472e-46	1.42966858003854e-40
12:69653146	150	-0.653078	-15.6676	1.42121602819645e-46	1.6007772556625e-40
12:69661131	150	-0.652861	-15.6641	1.47776690596031e-46	1.65450605813244e-40
12:69667075	150	-0.652699	-15.6605	1.53847886436694e-46	1.71222624230524e-40
12:69620539	150	-0.661378	-15.4778	1.17142371857037e-45	1.29600359131513e-39
12:69619851	150	-0.661271	-15.4622	1.39249183839361e-45	1.53151986176452e-39
12:69619392	150	-0.661189	-15.4532	1.53801014036303e-45	1.68167467821109e-39
12:69618417	150	-0.660981	-15.4379	1.82114903940567e-45	1.97968429851626e-39
12:69638298	417	-0.772066	-15.3625	4.1908912492943e-45	4.52938444829076e-39
12:69630911	417	-0.781399	-15.3597	4.32377039823304e-45	4.64613978545302e-39
12:69643321	417	-0.77036	-15.358	4.40557249745123e-45	4.70698918037685e-39
12:69627163	417	-0.784785	-15.3525	4.68148969394549e-45	4.95621519657226e-39
12:69639238	417	-0.771419	-15.3523	4.69185438428699e-45	4.95621519657226e-39
12:69624287	417	-0.787025	-15.3252	6.32809536339056e-45	6.64709536168103e-39
12:69677124	417	-0.771287	-15.3197	6.72298501858241e-45	7.02243954122575e-39
12:69653146	417	-0.768727	-15.3084	7.61720894972832e-45	7.9122911608753e-39
12:69661131	417	-0.768375	-15.3024	8.14129451674324e-45	8.40995723579576e-39
12:69615090	150	-0.656234	-15.3006	8.3033588227484e-45	8.5302412591524e-39
12:69620539	417	-0.784907	-15.2986	8.49057617036916e-45	8.67490982678925e-39
12:69667075	417	-0.76814	-15.2976	8.57837646178641e-45	8.71698251189995e-39
12:69619851	417	-0.784726	-15.2818	1.02191635378071e-44	1.03281495359698e-38
12:69619392	417	-0.784523	-15.2701	1.16221640269346e-44	1.16829616914411e-38
12:69618417	417	-0.784214	-15.2534	1.39611456885984e-44	1.39591299082049e-38
12:69615090	417	-0.783288	-15.2456	1.52199597615418e-44	1.51368166834827e-38
12:69682327	150	-0.663192	-15.0798	9.39830748843347e-44	9.29751188378239e-38
12:69671791	150	-0.66117	-15.0542	1.24496256896515e-43	1.22512834951116e-37
12:69646914	150	-0.660808	-15.0493	1.31285050424158e-43	1.2784770694248e-37
12:69654187	150	-0.660771	-15.0494	1.31196216073709e-43	1.2784770694248e-37
12:69658330	150	-0.660725	-15.0483	1.3280546221241e-43	1.28658215990886e-37
12:69636314	150	-0.660661	-15.0469	1.34890414036756e-43	1.29337771198432e-37
12:69659299	150	-0.660661	-15.0469	1.34890414036756e-43	1.29337771198432e-37
12:69674187	150	-0.661014	-15.045	1.37633678443043e-43	1.31294804895567e-37
12:69722880	417	-0.785415	-15.044	1.3914810453136e-43	1.32065677911381e-37
12:69721970	417	-0.783511	-15.0037	2.16266521665432e-43	2.04222224016923e-37
12:69711886	417	-0.779447	-14.9188	5.46592725148118e-43	5.13558198990548e-37
12:69713085	417	-0.779383	-14.918	5.51541743041677e-43	5.15617071608658e-37
12:69715913	417	-0.779218	-14.9162	5.6229138781024e-43	5.2305128185594e-37
12:69720691	417	-0.778971	-14.9131	5.81628963020491e-43	5.38360951004111e-37
12:69669851	150	-0.639538	-14.8573	1.06861372517437e-42	9.79421147240329e-37
12:69670186	150	-0.639563	-14.8577	1.06355329916041e-42	9.79421147240329e-37
12:69669225	150	-0.639509	-14.8568	1.07453276691302e-42	9.80042024526968e-37
12:69688757	417	-0.7788	-14.8553	1.09161613443913e-42	9.90790017012074e-37
12:69692420	417	-0.778793	-14.8502	1.15357021139642e-42	1.04196368664455e-36
12:69696400	417	-0.778399	-14.8405	1.2829812721742e-42	1.15328296827994e-36
12:69699638	417	-0.778014	-14.8322	1.40299464134122e-42	1.25512974677269e-36
12:69621264	150	-0.67262	-14.829	1.45395775723332e-42	1.29452782734851e-36
12:69700772	417	-0.777849	-14.8283	1.46505151767973e-42	1.29822311571153e-36
12:69705362	417	-0.777602	-14.8234	1.5448056169324e-42	1.36243839912595e-36
12:69619736	150	-0.667201	-14.6893	6.62122341190441e-42	5.81215964785917e-36
12:69738139	150	-0.693629	-14.5668	2.48865330310461e-41	2.17435034598775e-35
12:69738293	150	-0.693595	-14.5659	2.51226934346251e-41	2.18477458583822e-35
12:69739941	150	-0.69306	-14.5512	2.94385386718471e-41	2.54824624587559e-35
12:69713018	417	-0.747962	-14.5469	3.08339229653862e-41	2.65673321594799e-35
12:69742967	150	-0.691269	-14.5084	4.66973629324063e-41	4.00511286218386e-35
12:69671791	417	-0.769044	-14.4805	6.3010039535232e-41	5.37953247580865e-35
12:69636314	417	-0.768613	-14.4777	6.49430327079e-41	5.42080073861347e-35
12:69646914	417	-0.768741	-14.479	6.40902408340615e-41	5.42080073861347e-35
12:69654187	417	-0.76867	-14.4783	6.45480001893494e-41	5.42080073861347e-35
12:69658330	417	-0.768641	-14.4779	6.48294340756106e-41	5.42080073861347e-35
12:69659299	417	-0.768613	-14.4777	6.49430327079e-41	5.42080073861347e-35
12:69674187	417	-0.768255	-14.4565	8.16338545245893e-41	6.75368437257789e-35
12:69682327	417	-0.769513	-14.4568	8.12971645531307e-41	6.75368437257789e-35
12:69743639	150	-0.684514	-14.2226	9.98751951542102e-40	8.22641623945733e-34
12:69619736	417	-0.778983	-14.2078	1.16946167605873e-39	9.59025254200565e-34
12:69621264	417	-0.779331	-14.1942	1.35153537053742e-39	1.1034961695873e-33
12:69727190	150	-0.673293	-14.1293	2.69564697199212e-39	2.19136174475775e-33
12:69670186	417	-0.734573	-14.0558	5.88730413717514e-39	4.76522474649371e-33
12:69669851	417	-0.734541	-14.0553	5.9161708936661e-39	4.76794922629927e-33
12:69669225	417	-0.734505	-14.0548	5.95140531167907e-39	4.77576010875781e-33
12:69784986	417	-0.755913	-13.9012	3.01880458823916e-38	2.41211517212325e-32
12:69726850	150	-0.656277	-13.5384	1.35139775781521e-36	1.07521231051908e-30
12:69757931	150	-0.63288	-13.368	7.91085923337181e-36	6.26744526881876e-30
12:69758884	150	-0.632721	-13.3655	8.12008792873501e-36	6.40606413628427e-30
12:69761444	150	-0.632417	-13.3603	8.56889444987654e-36	6.73173068057465e-30
12:69770147	150	-0.631103	-13.3383	1.07464562856245e-35	8.40710113427647e-30
12:69771073	150	-0.63089	-13.3348	1.11508164168016e-35	8.68708999124433e-30
12:69684127	150	-0.605592	-13.2608	2.3898876720329e-35	1.85412642200418e-29
12:69790780	150	-0.63269	-13.1753	5.75592149752136e-35	4.44711533122339e-29
8:11701253	46	0.775314	13.4367	3.88533300487004e-36	8.56423282011857e-29
8:11701278	46	0.776843	13.4724	2.68295170306887e-36	8.56423282011857e-29
8:11701933	46	0.775198	13.4402	3.74645936787346e-36	8.56423282011857e-29
8:11702375	46	0.774435	13.4215	4.54832526016588e-36	8.56423282011857e-29
8:11702594	46	0.774536	13.4175	4.74159207518061e-36	8.56423282011857e-29
8:11702840	46	0.774409	13.4196	4.63849893522411e-36	8.56423282011857e-29
8:11703048	46	0.774377	13.4183	4.69854424064613e-36	8.56423282011857e-29
8:11703420	46	0.774408	13.4173	4.75115432424391e-36	8.56423282011857e-29
8:11703497	46	0.779027	13.4782	2.52585525524933e-36	8.56423282011857e-29
8:11703523	46	0.779712	13.5022	1.9693220812588e-36	8.56423282011857e-29
8:11703657	46	0.778253	13.4307	4.13383361915967e-36	8.56423282011857e-29
8:11703659	46	0.778344	13.4332	4.0299474803873e-36	8.56423282011857e-29
8:11705448	46	0.772325	13.3227	1.26274413478974e-35	2.10107996587665e-28
8:11704296	46	0.770594	13.2616	2.37005111589506e-35	3.07588530081439e-28
8:11704298	46	0.770526	13.2601	2.40776573424806e-35	3.07588530081439e-28
8:11704719	46	0.764443	13.2616	2.37166239185745e-35	3.07588530081439e-28
8:11704897	46	0.764345	13.2597	2.41739981201924e-35	3.07588530081439e-28
8:11698436	46	0.771551	13.23	3.28289525915978e-35	3.9450734712393e-28
8:11698747	46	0.750566	13.1396	8.29917368402372e-35	9.44825980036905e-28
8:11654384	46	0.779334	13.0492	2.09020764039153e-34	2.26063272035086e-27
8:11699632	46	0.737191	12.8703	1.28889543438665e-33	1.32760526059939e-26
8:11694986	46	0.75425	12.8258	2.02198753007504e-33	1.988045712127e-26
8:11693577	46	0.73397	12.7289	5.37245064816222e-33	5.05260296674794e-26
8:11697442	46	0.733714	12.7096	6.52305764273174e-33	5.6439321181055e-26
8:11705870	46	0.761499	12.7128	6.31712240978385e-33	5.6439321181055e-26
12:69645235	150	-0.581274	-12.4436	9.32008572611133e-32	7.17121147517784e-26
8:11693378	46	-0.724991	-12.667	1.00103257633249e-32	8.32809051879817e-26
8:11690915	46	0.723841	12.6262	1.50672830696953e-32	1.2070958514654e-25
8:11692638	46	0.73035	12.5265	4.08396762897009e-32	3.15496709257012e-25
8:11695060	46	0.724721	12.5187	4.41257719533741e-32	3.29128046686845e-25
8:11673985	46	0.724588	12.5134	4.65048951411047e-32	3.35311145109565e-25
8:11694765	46	0.723637	12.5024	5.19287653986523e-32	3.62340498615686e-25
12:69792102	150	-0.577087	-12.1866	1.18008760548599e-30	9.04280819100541e-25
8:11685453	46	0.708596	12.3369	2.68473909821246e-31	1.81477456286576e-24
8:11708800	46	0.731362	12.3103	3.48913792372203e-31	2.28704532383801e-24
8:11712639	46	0.736747	12.2931	4.13450499782672e-31	2.63035991930854e-24
8:11707174	46	0.727491	12.1734	1.34341528163334e-30	8.30257512355035e-24
8:11708830	46	0.730593	12.16	1.53175392568354e-30	9.20358601118973e-24
12:69769538	150	-0.574575	-11.8954	2.01657436556357e-29	1.53895901572456e-23
12:69761996	150	-0.574173	-11.8866	2.19580259579934e-29	1.66892601115606e-23
12:69684127	417	-0.663687	-11.8646	2.71506490522751e-29	2.05523818026358e-23
12:69785926	150	-0.578027	-11.8463	3.2390989367187e-29	2.44203244151252e-23
12:69775118	150	-0.572086	-11.7572	7.64029207306153e-29	5.7370615653676e-23
12:69753595	150	-0.568808	-11.7322	9.7174188277212e-29	7.26757980190206e-23
8:11712443	46	0.729025	11.924	1.52870199069414e-29	8.93699841894802e-23
12:69751434	150	-0.567022	-11.6932	1.41181354733676e-28	1.05167734815217e-22
12:69742967	417	-0.697346	-11.6485	2.16626149182701e-28	1.60727146790227e-22
8:11657838	46	0.777212	11.8546	2.99160608552341e-29	1.70290878300345e-22
12:69739941	417	-0.696295	-11.621	2.8147537057438e-28	2.08016974159698e-22
12:69738293	417	-0.69552	-11.6048	3.28682932790574e-28	2.41948165325401e-22
12:69738139	417	-0.695462	-11.6035	3.32627140160533e-28	2.43891350106805e-22
8:11653154	46	0.782109	11.6538	2.05798131419133e-28	1.14142503622765e-21
12:69645235	417	-0.647799	-11.3932	2.44275453052004e-27	1.78409821419892e-21
8:11665704	46	0.753788	11.5364	6.30179846057516e-28	3.40780779902908e-21
12:69727190	417	-0.674739	-11.2804	7.04331084984075e-27	5.12415937559251e-21
12:69743639	417	-0.666812	-10.9657	1.30757839018833e-25	9.47604086622801e-20
8:11702313	46	0.654419	11.1225	3.0718317681225e-26	1.62063101040798e-19
12:69726850	417	-0.659139	-10.8779	2.92491964009124e-25	2.11150965199529e-19
8:11699988	46	0.649056	11.0651	5.22653443520816e-26	2.69175234303946e-19
8:11701096	46	-0.636861	-10.9917	1.02893538001064e-25	5.17595174985956e-19
8:11702006	46	-0.629913	-10.9325	1.7739047198106e-25	8.72063655063798e-19
8:11677905	46	0.689236	10.7082	1.37019039548368e-24	6.58626164168642e-18
12:69757931	417	-0.620042	-10.4393	1.53234587186982e-23	1.09967856069777e-17
12:69758884	417	-0.619967	-10.4391	1.53506711847228e-23	1.09967856069777e-17
12:69761444	417	-0.619796	-10.438	1.55105578936208e-23	1.10689142787937e-17
12:69770147	417	-0.619093	-10.434	1.60642565188417e-23	1.14204647684311e-17
12:69771073	417	-0.618969	-10.4332	1.61851265038125e-23	1.14628093098384e-17
12:69790780	417	-0.617135	-10.2489	8.26342015480661e-23	5.83032625133833e-17
8:11709957	46	0.620314	10.2664	7.08210738849907e-23	3.33023783235667e-16
8:11709945	46	0.617043	10.1076	2.84473973544806e-22	1.27918344804371e-15
8:11710369	46	0.616928	10.1055	2.89773280356815e-22	1.27918344804371e-15
3:101011537	431	0.560279	10.1689	1.66613137956168e-22	1.32955762162729e-15
3:101089262	431	0.564854	10.2254	1.01586744869332e-22	1.32955762162729e-15
3:101095727	431	0.573453	10.2155	1.10774975226222e-22	1.32955762162729e-15
3:101096532	431	0.564075	10.2139	1.12387116833413e-22	1.32955762162729e-15
3:101101361	431	0.563798	10.2124	1.13818541222265e-22	1.32955762162729e-15
3:101103470	431	0.572456	10.2043	1.22197296986869e-22	1.32955762162729e-15
3:101104186	431	0.563532	10.2094	1.16834855459493e-22	1.32955762162729e-15
3:101106527	431	0.563331	10.2064	1.20039005530929e-22	1.32955762162729e-15
3:101110145	431	0.569502	10.3051	5.03734344809143e-23	1.32955762162729e-15
3:101111312	431	0.571867	10.1895	1.39127768248155e-22	1.32955762162729e-15
3:101112472	431	0.563401	10.2066	1.19823938581678e-22	1.32955762162729e-15
3:101119305	431	-0.571894	-10.1993	1.27738237922939e-22	1.32955762162729e-15
3:101121980	431	-0.577097	-10.1884	1.40461758071541e-22	1.32955762162729e-15
3:101123041	431	-0.57707	-10.1882	1.40752350668405e-22	1.32955762162729e-15
3:101123260	431	-0.577053	-10.1884	1.40506176266258e-22	1.32955762162729e-15
3:101126327	431	-0.563734	-10.2103	1.15980403342158e-22	1.32955762162729e-15
3:101129210	431	-0.571334	-10.1932	1.34763351828002e-22	1.32955762162729e-15
3:101134696	431	-0.564271	-10.2159	1.10383569625476e-22	1.32955762162729e-15
3:101135719	431	-0.563818	-10.2104	1.15893032642778e-22	1.32955762162729e-15
3:101137107	431	-0.570925	-10.1902	1.38264507074452e-22	1.32955762162729e-15
3:101140958	431	0.563802	10.2101	1.16152699204259e-22	1.32955762162729e-15
3:101146597	431	-0.570436	-10.1867	1.42613897358176e-22	1.32955762162729e-15
3:101161330	431	-0.569598	-10.1799	1.51382439541521e-22	1.32955762162729e-15
3:101167346	431	-0.569137	-10.1761	1.56431075142046e-22	1.32955762162729e-15
3:101179057	431	-0.568317	-10.1705	1.64363261014545e-22	1.32955762162729e-15
3:101181028	431	-0.563333	-10.2064	1.19983887092325e-22	1.32955762162729e-15
3:101186025	431	-0.568646	-10.1724	1.61592030467257e-22	1.32955762162729e-15
3:101189490	431	-0.568212	-10.1688	1.66769707006024e-22	1.32955762162729e-15
3:101194305	431	-0.568216	-10.1688	1.66767942909703e-22	1.32955762162729e-15
3:101196087	431	-0.565899	-10.2228	1.0391471755723e-22	1.32955762162729e-15
3:101198604	431	-0.568154	-10.1689	1.66578636397619e-22	1.32955762162729e-15
3:101221703	431	-0.56815	-10.1757	1.5695531945962e-22	1.32955762162729e-15
3:101234358	431	-0.566202	-10.1551	1.87967277821451e-22	1.32955762162729e-15
3:101250166	431	-0.568109	-10.1564	1.85941024497957e-22	1.32955762162729e-15
3:101258135	431	-0.569009	-10.1557	1.86943107723555e-22	1.32955762162729e-15
3:101261559	431	-0.569448	-10.1596	1.80693682294504e-22	1.32955762162729e-15
3:101265823	431	-0.569683	-10.1572	1.84608789859845e-22	1.32955762162729e-15
3:101269038	431	-0.569768	-10.1569	1.85026104730459e-22	1.32955762162729e-15
8:11710629	46	0.616638	10.0959	3.14986294856217e-22	1.36267480962928e-15
12:69713630	150	-0.487316	-9.8791	2.04924467087903e-21	1.42436217043965e-15
12:69715457	150	-0.487324	-9.87927	2.04618523537737e-21	1.42436217043965e-15
3:101043565	431	0.55836	10.1223	2.50281473634512e-22	1.64387553470365e-15
3:101045977	431	0.558261	10.1224	2.50152536393352e-22	1.64387553470365e-15
3:101046933	431	0.558245	10.1223	2.50278454031165e-22	1.64387553470365e-15
3:101065368	431	0.557452	10.058	4.37801917118164e-22	2.44624894899384e-15
3:101066717	431	0.557462	10.0583	4.36910450071869e-22	2.44624894899384e-15
3:101068873	431	0.557472	10.0585	4.35849724655576e-22	2.44624894899384e-15
3:101232736	431	-0.561806	-10.0633	4.18380653696388e-22	2.44624894899384e-15
3:101242614	431	-0.562918	-10.0645	4.1372622714854e-22	2.44624894899384e-15
3:101257799	431	-0.564906	-10.0609	4.27143838386562e-22	2.44624894899384e-15
3:101258134	431	-0.564785	-10.0568	4.42494591033592e-22	2.44624894899384e-15
3:101263573	431	-0.565286	-10.0566	4.43385143758138e-22	2.44624894899384e-15
3:101270494	431	-0.56524	-10.0485	4.75545105659407e-22	2.57223746313249e-15
3:101231368	431	-0.561192	-10.0461	4.8572406408098e-22	2.57677083037329e-15
12:69703754	150	-0.483744	-9.79052	4.36831159655407e-21	3.01386097469559e-15
12:69704747	150	-0.48375	-9.79064	4.36372140062855e-21	3.01386097469559e-15
12:69693172	150	-0.483414	-9.78313	4.65198173160037e-21	3.1977756628769e-15
12:69691806	150	-0.483272	-9.7802	4.76969302983025e-21	3.26668064053645e-15
12:69691087	150	-0.483202	-9.77881	4.82615515922151e-21	3.28131166758226e-15
12:69691134	150	-0.483215	-9.779	4.81845359359603e-21	3.28131166758226e-15
8:11711157	46	0.608618	9.99034	7.86769334484082e-22	3.33693557714212e-15
12:69688073	150	-0.482994	-9.77546	4.9659753011268e-21	3.36414239122312e-15
12:69686203	150	-0.482682	-9.77008	5.1985420931577e-21	3.50897837828149e-15
3:101227429	431	-0.55729	-9.96709	9.61631756443792e-22	4.85137818847026e-15
3:101230663	431	-0.557592	-9.96641	9.67249027555103e-22	4.85137818847026e-15
3:101230678	431	-0.557582	-9.96656	9.66055640171428e-22	4.85137818847026e-15
3:101217617	431	-0.556032	-9.96023	1.02018750837824e-21	5.02552564562456e-15
10:91005952	397	0.599983	10.2217	1.04944049339346e-22	5.1841179753082e-15
10:91007360	397	0.598582	10.3031	5.12402921074615e-23	5.1841179753082e-15
10:91008873	397	0.599987	10.2218	1.04796630066251e-22	5.1841179753082e-15
10:91011681	397	0.606575	10.2567	7.71412988202356e-23	5.1841179753082e-15
3:101215356	431	-0.555906	-9.90388	1.6567158629318e-21	8.00665756898937e-15
3:101218228	431	-0.555682	-9.90202	1.68340932827057e-21	8.00665756898937e-15
3:101225620	431	-0.554499	-9.88454	1.9557753100472e-21	9.07677116856262e-15
3:101227639	431	-0.554438	-9.88345	1.97420895747582e-21	9.07677116856262e-15
8:11711149	46	0.604545	9.85973	2.41897641626046e-21	1.00623371475395e-14
3:101172721	431	-0.557027	-9.86701	2.27280148288356e-21	1.02782975978525e-14
10:91010479	397	0.581312	9.99435	7.59949254348564e-22	2.50270921479386e-14
10:91002804	397	0.560742	9.9355	1.26237019647393e-21	3.12694676698591e-14
10:91002927	397	0.559827	9.93517	1.26599918195947e-21	3.12694676698591e-14
8:11660051	46	-0.627681	-9.68823	1.04065067677914e-20	4.2471703007937e-14
10:91005854	397	0.55556	9.81044	3.68600451382334e-21	8.092643387902e-14
10:91008879	397	0.555016	9.7914	4.33566605195268e-21	8.56708101368616e-14
8:11628172	46	0.705927	9.58851	2.41081209487951e-20	9.65695429272412e-14
10:91011458	397	0.554068	9.7063	8.93159207509171e-21	1.60440218352162e-13
10:91004916	397	0.549939	9.69458	9.86240644073759e-21	1.62397260988397e-13
10:91003419	397	0.548032	9.67267	1.18695835563713e-20	1.67526878400926e-13
10:91004886	397	0.548142	9.67351	1.17854606407964e-20	1.67526878400926e-13
8:11655229	46	-0.546079	-9.51343	4.51936935581378e-20	1.77740223136002e-13
12:69792102	417	-0.550185	-9.29424	2.77338759708979e-19	1.86528273090169e-13
12:69745182	417	0.671697	9.2587	3.71125748028956e-19	2.4871144977139e-13
12:69745363	417	0.671664	9.25819	3.72677116208655e-19	2.48859137317431e-13
8:11661920	46	-0.620195	-9.45622	7.27815769267234e-20	2.81127938576585e-13
12:69743071	417	0.670753	9.21475	5.31450551698943e-19	3.53618875454828e-13
12:69713630	417	-0.548924	-9.21317	5.3833829045166e-19	3.55670406998651e-13
12:69715457	417	-0.548935	-9.21336	5.37536073747058e-19	3.55670406998651e-13
8:11636884	46	0.561312	9.4135	1.03742149905611e-19	3.93686898590054e-13
12:69749990	417	0.666318	9.16036	8.27427451043435e-19	5.4474152395755e-13
12:69749623	417	0.666103	9.15856	8.39582328834636e-19	5.50804304453328e-13
12:69786620	417	0.66269	9.15764	8.4588437701938e-19	5.52998390295261e-13
12:69749755	417	0.665607	9.15237	8.82879241560567e-19	5.75172754119526e-13
12:69751432	417	0.66562	9.15169	8.87768773954164e-19	5.76349968654624e-13
12:69782981	417	0.659878	9.13431	1.02214263278175e-18	6.61290915152603e-13
12:69686203	417	-0.544666	-9.13171	1.04390884310155e-18	6.7304402800423e-13
12:69688073	417	-0.544535	-9.12741	1.08087641055028e-18	6.94483522714148e-13
12:69691087	417	-0.544453	-9.12445	1.10713372879867e-18	7.07647509859981e-13
12:69691134	417	-0.544448	-9.12425	1.10893401929142e-18	7.07647509859981e-13
8:11662325	46	-0.614408	-9.33999	1.90396237005733e-19	7.10069635137916e-13
12:69691806	417	-0.544366	-9.12255	1.12426274986719e-18	7.12864288493048e-13
12:69751434	417	-0.549865	-9.1225	1.12473440071801e-18	7.12864288493048e-13
12:69693172	417	-0.544245	-9.11988	1.14888441115593e-18	7.25710692591412e-13
12:69703754	417	-0.543435	-9.10408	1.30556511704564e-18	8.1914572694421e-13
12:69704747	417	-0.543439	-9.10413	1.30502703115664e-18	8.1914572694421e-13
8:11662548	46	-0.611968	-9.3179	2.28344184058658e-19	8.37160091884343e-13
3:101242751	431	0.537045	9.31918	2.25954595483048e-19	9.73936682613303e-13
12:69758945	417	0.651721	9.06952	1.72571587240531e-18	1.07913803950247e-12
3:101267385	431	0.538475	9.30423	2.55497609457819e-19	1.08433381990521e-12
12:69770312	417	0.651601	9.06463	1.79505827238191e-18	1.11410057292195e-12
12:69773676	417	0.651654	9.06432	1.79950245769405e-18	1.11410057292195e-12
12:69773903	417	0.651661	9.06435	1.79916542053231e-18	1.11410057292195e-12
3:101084604	431	0.530928	9.29651	2.72214398254051e-19	1.13777575772063e-12
12:69771468	417	0.651102	9.05817	1.89092219960944e-18	1.16683629184018e-12
12:69755645	417	0.651086	9.05506	1.93895885914866e-18	1.19254261438027e-12
12:69753595	417	-0.546082	-9.0465	2.07726703755228e-18	1.27341917971234e-12
12:69769538	417	-0.544585	-9.0296	2.37957234289313e-18	1.45397313616914e-12
12:69761996	417	-0.544209	-9.02356	2.4979298399472e-18	1.52132063832068e-12
12:69753377	417	0.648374	9.00797	2.83109392640653e-18	1.71863027500652e-12
3:101136402	431	0.534752	9.24144	4.27393095589817e-19	1.75971452307395e-12
8:11641407	46	0.580223	9.22239	4.99346464678371e-19	1.80020226225307e-12
12:69785926	417	-0.545919	-8.95928	4.1805780573307e-18	2.52962854729221e-12
12:69637847	150	-0.446437	-8.93244	5.17926450840153e-18	3.12381491267535e-12
12:69638610	150	-0.445816	-8.9257	5.4652427079565e-18	3.28570040139791e-12
12:69639207	150	-0.445339	-8.91995	5.72104559956203e-18	3.42846493232984e-12
12:69639215	150	-0.445285	-8.91929	5.75118269889223e-18	3.43551400242804e-12
12:69681101	150	-0.445003	-8.9129	6.05174917421803e-18	3.60354681003525e-12
12:69674595	150	-0.4438	-8.89885	6.76707869276946e-18	4.01670160134344e-12
12:69645864	150	-0.44314	-8.89464	6.99728695458439e-18	4.14020168911236e-12
12:69672471	150	-0.443149	-8.89167	7.164518932588e-18	4.22577791287942e-12
12:69672060	150	-0.443058	-8.89071	7.21948106612898e-18	4.24480513640671e-12
12:69642315	150	-0.442689	-8.88621	7.48182097774953e-18	4.32456272912729e-12
12:69642683	150	-0.442691	-8.88625	7.47993748185939e-18	4.32456272912729e-12
12:69646010	150	-0.44272	-8.88671	7.4526542172223e-18	4.32456272912729e-12
12:69657145	150	-0.442685	-8.88601	7.4939072713025e-18	4.32456272912729e-12
12:69669703	150	-0.442714	-8.88657	7.46063773858572e-18	4.32456272912729e-12
12:69671158	150	-0.442689	-8.88621	7.48182097774953e-18	4.32456272912729e-12
12:69662929	150	-0.442641	-8.8849	7.56016551435403e-18	4.34937485143174e-12
12:69735285	417	0.660346	8.88398	7.61561213429629e-18	4.36783388829994e-12
12:69800680	150	-0.42116	-8.88207	7.73190688629035e-18	4.42097194571978e-12
12:69733190	417	0.661202	8.86965	8.53297471488735e-18	4.86413378465437e-12
12:69802308	150	-0.419696	-8.86562	8.80999862152011e-18	5.00678380626589e-12
12:69802969	150	-0.419251	-8.86041	9.18162813231865e-18	5.20217138419399e-12
8:11640784	46	0.572451	9.08516	1.52116842005171e-18	5.39408815469059e-12
12:69655167	150	-0.440803	-8.81937	1.27033631502316e-17	7.17578827277416e-12
8:11714423	46	0.662369	9.03657	2.24992028672408e-18	7.84957270097462e-12
12:69806611	150	-0.413758	-8.80231	1.45336805599436e-17	8.14604638939141e-12
12:69808396	150	-0.413758	-8.80231	1.45336805599436e-17	8.14604638939141e-12
12:69808701	150	-0.413752	-8.80215	1.45517240139311e-17	8.14604638939141e-12
8:11714941	46	0.660495	9.02955	2.38061393702616e-18	8.17370569644947e-12
10:91002845	397	0.478708	9.17618	7.27583761437811e-19	8.45689865489323e-12
12:69818346	150	-0.41631	-8.78219	1.70307706369747e-17	9.50535605464797e-12
12:69818080	150	-0.416316	-8.78176	1.7088618848235e-17	9.50925694021145e-12
12:69812494	150	-0.415167	-8.77478	1.80537607065666e-17	1.00165157287504e-11
12:69726883	417	0.657084	8.76881	1.89210834016211e-17	1.04357868048711e-11
12:69816761	150	-0.415299	-8.769	1.88936293012944e-17	1.04357868048711e-11
8:11716943	46	0.664253	8.98732	3.34051686718698e-18	1.12902684686033e-11
12:69824495	150	-0.418873	-8.73002	2.56573426173831e-17	1.41095009447058e-11
12:69637847	417	-0.522162	-8.70421	3.14009147368441e-17	1.72173701791553e-11
12:69775118	417	-0.529801	-8.70206	3.19345191787448e-17	1.74587510362791e-11
12:69638610	417	-0.521269	-8.69455	3.38642692008708e-17	1.84597784410916e-11
12:69639207	417	-0.520575	-8.68643	3.60822488945011e-17	1.96116462864871e-11
12:69639215	417	-0.520518	-8.68591	3.62287116462877e-17	1.96341765293952e-11
8:11699408	46	-0.471208	-8.8907	7.21968625073809e-18	2.40256719052062e-11
12:69642315	417	-0.516984	-8.6445	5.00307807301305e-17	2.64905317163663e-11
12:69642683	417	-0.516982	-8.64443	5.00544831580601e-17	2.64905317163663e-11
12:69646010	417	-0.517029	-8.64513	4.9786332577591e-17	2.64905317163663e-11
12:69657145	417	-0.516992	-8.64453	5.00190857674662e-17	2.64905317163663e-11
12:69662929	417	-0.516979	-8.64418	5.01550931289206e-17	2.64905317163663e-11
12:69669703	417	-0.517041	-8.64536	4.96938932644984e-17	2.64905317163663e-11
12:69671158	417	-0.516984	-8.6445	5.00307807301305e-17	2.64905317163663e-11
12:69672060	417	-0.517195	-8.6447	4.99504399648326e-17	2.64905317163663e-11
12:69672471	417	-0.517249	-8.64464	4.99728906156543e-17	2.64905317163663e-11
12:69674595	417	-0.517582	-8.64355	5.04004068091817e-17	2.65451134150229e-11
12:69681101	417	-0.518141	-8.64126	5.13079423012575e-17	2.69471907188006e-11
12:69645864	417	-0.516827	-8.63976	5.19085777839442e-17	2.71862815518135e-11
12:69724909	150	-0.424411	-8.63554	5.36381487206761e-17	2.80136468736061e-11
12:69800680	417	-0.490301	-8.61003	6.53901676695857e-17	3.40562557651405e-11
12:69802308	417	-0.488517	-8.59263	7.48306587836624e-17	3.88647576798825e-11
12:69802969	417	-0.487971	-8.58705	7.81363213137523e-17	4.04692033379396e-11
12:69824495	417	-0.491343	-8.53578	1.16093612455287e-16	5.99623508331556e-11
12:69806611	417	-0.48116	-8.52282	1.28277926516856e-16	6.57109828894141e-11
12:69808396	417	-0.48116	-8.52282	1.28277926516856e-16	6.57109828894141e-11
12:69808701	417	-0.481165	-8.52293	1.28171256041446e-16	6.57109828894141e-11
10:91004668	397	0.465124	8.87102	8.44060476463365e-18	7.64970407554919e-11
10:91007470	397	0.465415	8.86988	8.51707096882683e-18	7.64970407554919e-11
10:91010157	397	0.465597	8.87979	7.87357497704445e-18	7.64970407554919e-11
10:91010313	397	0.46551	8.8799	7.86622708276e-18	7.64970407554919e-11
10:91014061	397	0.51433	8.87315	8.29907977768404e-18	7.64970407554919e-11
12:69812494	417	-0.48235	-8.48753	1.68242945775406e-16	8.59477822417078e-11
12:69777615	417	0.601859	8.47462	1.85761478933546e-16	9.46386403287243e-11
10:91011692	397	0.468134	8.82498	1.21522731041604e-17	1.04401499137093e-10
12:69769436	417	0.599381	8.45587	2.14429967875937e-16	1.08947321694749e-10
12:69818080	417	-0.481699	-8.45515	2.15628642711565e-16	1.09259442313576e-10
12:69775772	417	0.599378	8.45369	2.18048813723958e-16	1.09890137057708e-10
12:69818346	417	-0.481613	-8.45401	2.17508974690212e-16	1.09890137057708e-10
8:11643803	46	0.546454	8.69452	3.3873181273076e-17	1.11015245782352e-10
12:69816761	417	-0.480187	-8.43639	2.48874428384634e-16	1.25088168006344e-10
8:11643459	46	0.545559	8.66238	4.35284921720954e-17	1.40530112780141e-10
3:100930681	431	0.4627	8.68635	3.61039571107813e-17	1.4646552441998e-10
8:11664895	46	-0.559944	-8.64468	4.99581872184476e-17	1.58916258862658e-10
3:100987978	431	0.462506	8.62586	5.7830176006177e-17	2.28945944442923e-10
3:100992385	431	0.462426	8.62527	5.80953638197735e-17	2.28945944442923e-10
3:100994497	431	0.462323	8.62113	5.99955732145937e-17	2.33104349644569e-10
3:101023748	431	0.462733	8.58711	7.80987905799933e-17	2.99227380816559e-10
12:69776083	417	0.589877	8.31004	6.49662012287584e-16	3.25654840277336e-10
3:100963761	431	0.457563	8.55296	1.0168814186333e-16	3.84270433677933e-10
3:100928788	431	0.456915	8.54888	1.04940173724233e-16	3.91200659373699e-10
12:69655167	417	-0.498951	-8.28503	7.84497928284504e-16	3.92192329265077e-10
3:100950470	431	0.453607	8.50127	1.51402728342011e-16	5.56880431223883e-10
3:100968048	431	0.452277	8.47863	1.80135738956201e-16	6.53846513372724e-10
3:100970240	431	0.452126	8.47636	1.83298569446493e-16	6.56686169049277e-10
12:69735285	150	0.514649	8.21518	1.32551340183492e-15	6.60893912750083e-10
12:69733190	150	0.515061	8.19764	1.51131758229081e-15	7.51530804025688e-10
8:11658131	46	-0.54326	-8.43545	2.50664122747483e-16	7.85802962306373e-10
12:69747177	150	-0.530353	-8.17417	1.80061461341267e-15	8.93014101097102e-10
8:11700967	46	0.751272	8.39263	3.47414350087982e-16	1.07354508320687e-9
12:69726883	150	0.512034	8.10917	2.91911835760441e-15	1.44390559967294e-9
8:11633188	46	0.50957	8.33391	5.42417309744634e-16	1.65251635237933e-9
8:11618465	46	0.484364	8.29913	7.05436453133321e-16	2.1193172620543e-9
8:11617763	46	0.48559	8.27544	8.4327213326704e-16	2.49870774425471e-9
3:101011010	431	0.449368	8.29861	7.08205928458188e-16	2.50469284009539e-9
8:11706513	46	0.628862	8.22724	1.21103606102572e-15	3.53994023313906e-9
12:69723709	417	0.599575	7.94631	9.66557066480429e-15	4.76833969369513e-9
12:69735492	470	0.438158	7.939	1.01952712237002e-14	5.01642222765501e-9
12:69638082	417	0.598918	7.93616	1.04079632676551e-14	5.10163797258194e-9
12:69723566	417	0.598813	7.93597	1.04230327669038e-14	5.10163797258194e-9
12:69639145	417	0.598227	7.9352	1.04812097433374e-14	5.11671861446741e-9
12:69644051	417	0.595489	7.92541	1.12558617202e-14	5.33416872517786e-9
12:69645566	417	0.595489	7.92541	1.12558617202e-14	5.33416872517786e-9
12:69648246	417	0.595489	7.92541	1.12558617202e-14	5.33416872517786e-9
12:69648328	417	0.595501	7.92551	1.12476285369758e-14	5.33416872517786e-9
12:69659678	417	0.595619	7.92612	1.11982002869312e-14	5.33416872517786e-9
12:69663047	417	0.595489	7.92541	1.12558617202e-14	5.33416872517786e-9
12:69663852	417	0.595511	7.92534	1.12619569067791e-14	5.33416872517786e-9
12:69668764	417	0.595489	7.92541	1.12558617202e-14	5.33416872517786e-9
12:69669316	417	0.59549	7.9254	1.12563384479023e-14	5.33416872517786e-9
12:69670504	417	0.595528	7.92557	1.12431701522233e-14	5.33416872517786e-9
12:69671115	417	0.595521	7.92525	1.12689888189485e-14	5.33416872517786e-9
12:69671209	417	0.595628	7.92608	1.12010395626755e-14	5.33416872517786e-9
12:69734641	470	0.437195	7.92431	1.13462085628109e-14	5.35715821619807e-9
12:69660703	417	0.595452	7.92358	1.14069657944465e-14	5.3722786284258e-9
12:69684528	417	0.594917	7.91347	1.22770978281282e-14	5.76755229200655e-9
12:69673106	417	0.59466	7.91089	1.25095951599977e-14	5.83688963353366e-9
12:69674537	417	0.594647	7.9108	1.25183461946217e-14	5.83688963353366e-9
12:69674913	417	0.594655	7.91087	1.25114039000168e-14	5.83688963353366e-9
12:69683596	417	0.594443	7.90773	1.27999223740106e-14	5.93808040565882e-9
12:69683669	417	0.594454	7.90753	1.28192185111955e-14	5.93808040565882e-9
12:69685031	417	0.594439	7.9074	1.2830646584727e-14	5.93808040565882e-9
12:69639679	417	0.595558	7.90682	1.28855794357454e-14	5.94866375149318e-9
12:69687325	417	0.594337	7.90648	1.29171457007495e-14	5.94866375149318e-9
12:69687955	417	0.594223	7.90537	1.3021920806598e-14	5.98218083285516e-9
12:69691074	417	0.59413	7.90446	1.31083495704972e-14	6.00712608883474e-9
12:69689022	417	0.594047	7.90068	1.34731394351602e-14	6.03282388342581e-9
12:69694675	417	0.593944	7.90258	1.32878851728885e-14	6.03282388342581e-9
12:69695231	417	0.593929	7.90202	1.3342691532807e-14	6.03282388342581e-9
12:69698618	417	0.59379	7.90134	1.34081721317032e-14	6.03282388342581e-9
12:69699873	417	0.593751	7.90109	1.34327892668006e-14	6.03282388342581e-9
12:69703612	417	0.593681	7.90041	1.3499484407068e-14	6.03282388342581e-9
12:69706865	417	0.593605	7.89988	1.35514298731425e-14	6.03282388342581e-9
12:69707235	417	0.593606	7.89992	1.35470884153649e-14	6.03282388342581e-9
12:69707579	417	0.593602	7.8999	1.35490760656209e-14	6.03282388342581e-9
12:69707841	417	0.593582	7.89953	1.35858984610272e-14	6.03282388342581e-9
12:69709610	417	0.59354	7.89934	1.36044899654427e-14	6.03282388342581e-9
12:69710398	417	0.593526	7.89922	1.36161460681793e-14	6.03282388342581e-9
12:69710544	417	0.593534	7.89928	1.36106695064035e-14	6.03282388342581e-9
12:69714813	417	0.593544	7.9003	1.35105618084049e-14	6.03282388342581e-9
12:69715336	417	0.593392	7.89866	1.36715880713195e-14	6.04306817129747e-9
12:69709312	417	0.594212	7.89477	1.40631280290803e-14	6.20147461552177e-9
12:69729434	470	0.437552	7.89234	1.43134893355359e-14	6.29702598007802e-9
12:69676696	417	0.619761	7.8879	1.47821293139817e-14	6.48793207564106e-9
8:11628162	46	0.534264	8.14213	2.28561436523714e-15	6.59192515335134e-9
12:69721061	417	0.593521	7.8834	1.52730274057028e-14	6.6876902883524e-9
8:11617240	46	0.462578	8.11473	2.8012101096873e-15	7.97264941047542e-9
12:69825992	417	0.676964	7.85798	1.83588129872644e-14	8.0200989267939e-9
12:69743071	150	0.485449	7.84229	2.05620662726448e-14	8.96165784893992e-9
8:11691145	46	0.735394	8.0966	3.20373447117355e-15	8.99987262670309e-9
12:69746671	470	0.434575	7.82644	2.30522283993341e-14	1.00235913965318e-8
8:11616338	46	0.474138	8.08024	3.6158080346284e-15	1.0027238314697e-8
8:11617916	46	0.471035	8.06472	4.05497029318611e-15	1.1102765306433e-8
8:11618122	46	0.470873	8.05853	4.24437224892097e-15	1.14760928505919e-8
12:69671660	150	0.572017	7.80414	2.70671764199958e-14	1.17420676955357e-8
12:69747834	470	0.43334	7.7986	2.81674916285221e-14	1.21911120654159e-8
12:69740869	470	0.433107	7.79522	2.88592451112763e-14	1.24616619773457e-8
12:69745182	150	0.481222	7.79064	2.98247166966101e-14	1.28193488618742e-8
12:69745363	150	0.481138	7.78916	3.01435539107847e-14	1.29266759297274e-8
12:69737879	470	0.43107	7.75901	3.74177150344929e-14	1.60093877188655e-8
12:69633070	417	0.59017	7.74839	4.03745114652373e-14	1.72350308954105e-8
12:69628309	417	0.592331	7.73873	4.3258903407072e-14	1.84242527260375e-8
12:69805927	150	-0.356621	-7.73305	4.50498858191429e-14	1.91434370483241e-8
12:69806412	150	-0.355941	-7.72535	4.75943435215589e-14	2.0178814492645e-8
12:69806732	150	-0.355664	-7.72204	4.87310754249628e-14	2.04750457650148e-8
12:69806747	150	-0.355668	-7.72214	4.869964559182e-14	2.04750457650148e-8
12:69807043	150	-0.355664	-7.72204	4.87310754249628e-14	2.04750457650148e-8
12:69807564	150	-0.355668	-7.72214	4.869964559182e-14	2.04750457650148e-8
12:69744104	417	0.542012	7.72132	4.89839152267187e-14	2.05351335912226e-8
12:69749623	150	0.477457	7.71376	5.16976398691772e-14	2.1624301609082e-8
12:69628309	150	0.493429	7.71225	5.22565830000089e-14	2.18093082438854e-8
12:69792216	417	0.542253	7.70854	5.36564006491912e-14	2.23436485491787e-8
12:69751432	150	0.477111	7.70819	5.37901602760045e-14	2.23495725273009e-8
12:69619982	150	0.496945	7.70539	5.48710939065226e-14	2.26978164623545e-8
12:69749755	150	0.476924	7.70558	5.4799447058599e-14	2.26978164623545e-8
12:69749990	150	0.476926	7.70303	5.57998629379901e-14	2.30310546867656e-8
12:69618568	150	0.496921	7.69706	5.8224848704361e-14	2.39790190237896e-8
12:69723709	150	0.486651	7.69532	5.89476627164884e-14	2.42233436067912e-8
12:69723566	150	0.486095	7.68646	6.27816398969636e-14	2.57422621852083e-8
8:11665518	46	-0.535305	-7.93975	1.01392139337579e-14	2.64238909442092e-8
12:69619982	417	0.591935	7.66608	7.25567150902853e-14	2.96852225176716e-8
12:69638082	150	0.484467	7.65687	7.74472676772911e-14	3.16169169856466e-8
12:69614374	150	0.495623	7.65266	7.9794569589338e-14	3.2504204923371e-8
12:69618568	417	0.591471	7.65162	8.03834045880811e-14	3.26507642525691e-8
12:69633070	150	0.487547	7.65141	8.05036145349026e-14	3.26507642525691e-8
12:69786620	150	0.471517	7.65067	8.09271623270952e-14	3.27515028610043e-8
12:69639145	150	0.483341	7.6461	8.35837154975366e-14	3.3753559476719e-8
12:69779785	417	0.533029	7.63425	9.08911953822787e-14	3.66254299013164e-8
12:69782981	150	0.469395	7.62974	9.38392525269433e-14	3.77320571241294e-8
12:69639679	150	0.48161	7.62634	9.61205690769827e-14	3.85664188026409e-8
12:69721061	150	0.48078	7.61811	1.01868743530242e-13	4.07852346554173e-8
12:69659678	150	0.479833	7.61301	1.05601804566797e-13	4.21895004386065e-8
12:69644051	150	0.479591	7.60994	1.07913857518999e-13	4.22555152867921e-8
12:69645566	150	0.479591	7.60994	1.07913857518999e-13	4.22555152867921e-8
12:69648246	150	0.479591	7.60994	1.07913857518999e-13	4.22555152867921e-8
12:69648328	150	0.47959	7.60986	1.07975549452021e-13	4.22555152867921e-8
12:69663047	150	0.479591	7.60994	1.07913857518999e-13	4.22555152867921e-8
12:69663852	150	0.479608	7.60985	1.07978587577708e-13	4.22555152867921e-8
12:69668764	150	0.479591	7.60994	1.07913857518999e-13	4.22555152867921e-8
12:69669316	150	0.479592	7.60994	1.07912523966227e-13	4.22555152867921e-8
12:69670504	150	0.479607	7.60982	1.0800441616648e-13	4.22555152867921e-8
12:69671115	150	0.479613	7.60972	1.08076511616578e-13	4.22555152867921e-8
12:69671209	150	0.47964	7.60949	1.08253019539577e-13	4.22555152867921e-8
12:69750384	417	0.535322	7.60423	1.12340169589036e-13	4.37595386011891e-8
12:69660703	150	0.479287	7.60344	1.1297315697514e-13	4.3914615549091e-8
12:69673106	150	0.479134	7.59977	1.15931017574107e-13	4.49690549974936e-8
12:69689022	150	0.479184	7.59948	1.16166791803038e-13	4.49690549974936e-8
12:69674537	150	0.479063	7.59862	1.16870680838211e-13	4.50630935749723e-8
12:69674913	150	0.479063	7.5986	1.16891745780736e-13	4.50630935749723e-8
12:69614374	417	0.588918	7.59327	1.21356823035303e-13	4.57950954524039e-8
12:69683596	150	0.478858	7.595	1.19890465326431e-13	4.57950954524039e-8
12:69683669	150	0.478896	7.59532	1.19616208239285e-13	4.57950954524039e-8
12:69684528	150	0.478667	7.59052	1.23733052871805e-13	4.57950954524039e-8
12:69685031	150	0.478869	7.59493	1.19949007782698e-13	4.57950954524039e-8
12:69687325	150	0.478768	7.59372	1.20971719136309e-13	4.57950954524039e-8
12:69687955	150	0.478737	7.59372	1.20976791235322e-13	4.57950954524039e-8
12:69691074	150	0.478671	7.59301	1.21583709384855e-13	4.57950954524039e-8
12:69694675	150	0.47856	7.5919	1.2253607384282e-13	4.57950954524039e-8
12:69695231	150	0.478556	7.5915	1.22876529361551e-13	4.57950954524039e-8
12:69698618	150	0.478456	7.59108	1.23243830803004e-13	4.57950954524039e-8
12:69699873	150	0.478413	7.59063	1.23634548387681e-13	4.57950954524039e-8
12:69703612	150	0.478363	7.59009	1.24101474079912e-13	4.57950954524039e-8
12:69706865	150	0.47834	7.59024	1.23971905931679e-13	4.57950954524039e-8
12:69707235	150	0.478324	7.59	1.24182028476586e-13	4.57950954524039e-8
12:69707579	150	0.478327	7.59009	1.24105210645721e-13	4.57950954524039e-8
12:69707841	150	0.478319	7.58986	1.24305600380242e-13	4.57950954524039e-8
12:69709610	150	0.478274	7.58951	1.24614107499727e-13	4.57950954524039e-8
12:69710398	150	0.47829	7.58986	1.24300425375582e-13	4.57950954524039e-8
12:69710544	150	0.478291	7.58982	1.2434148081384e-13	4.57950954524039e-8
12:69714813	150	0.478307	7.59092	1.23382262211237e-13	4.57950954524039e-8
12:69715336	150	0.478189	7.58944	1.24668821622767e-13	4.57950954524039e-8
12:69753377	150	0.464986	7.59561	1.19373430107521e-13	4.57950954524039e-8
12:69755645	150	0.464551	7.59124	1.23101084508975e-13	4.57950954524039e-8
12:69758945	150	0.463984	7.58463	1.28961703092795e-13	4.727913041641e-8
8:11617647	46	0.466847	7.85547	1.86941637422141e-14	4.81390294831798e-8
12:69770312	150	0.463656	7.57634	1.36701269427452e-13	5.00184862008981e-8
12:69709312	150	0.478256	7.57542	1.37586802068066e-13	5.02441741075635e-8
12:69773676	150	0.46361	7.5746	1.38383703274003e-13	5.04066077955144e-8
12:69773903	150	0.463603	7.57441	1.38570790471856e-13	5.04066077955144e-8
12:69771468	150	0.463411	7.57311	1.39838674328391e-13	5.07690416605871e-8
12:69676696	150	0.498707	7.56701	1.45955292011009e-13	5.28870132038263e-8
8:11628649	46	0.497801	7.77121	3.42877671450043e-14	8.7255106445111e-8
8:11629367	46	0.498218	7.76952	3.470452481867e-14	8.72887401157215e-8
3:101230934	431	-0.414186	-7.80438	2.70210993037757e-14	9.43551134745469e-8
12:69724909	417	-0.446285	-7.48195	2.64459409650149e-13	9.54570833986819e-8
3:101095630	431	0.40835	7.74922	4.01338103223745e-14	1.38391662280442e-7
12:56435929	302	-0.406487	-7.4235	3.96645807826064e-13	1.42894136082202e-7
3:101103623	431	0.407618	7.74155	4.23960093429335e-14	1.44387460930201e-7
3:101055424	431	0.407445	7.73884	4.32243587907384e-14	1.45413332051128e-7
12:56401085	302	-0.40388	-7.39092	4.9661784891798e-13	1.78565632818734e-7
6:29913067	78	-0.450352	-7.92177	1.15579034919914e-14	1.8555058266043e-7
6:29907740	78	-0.447163	-7.90103	1.34387795540188e-14	1.91774370631304e-7
12:69756291	150	-0.468765	-7.38003	5.35292284192633e-13	1.92102119486275e-7
3:101197777	431	-0.409898	-7.69685	5.83093372952034e-14	1.93798107721969e-7
6:29910892	78	-0.446668	-7.89055	1.4500713199834e-14	1.9603743133485e-7
3:101202152	431	-0.409535	-7.69348	5.97239561816362e-14	1.96136671598146e-7
3:101223721	431	-0.408518	-7.68663	6.27040049484592e-14	2.03500684200993e-7
8:11626422	46	0.480532	7.62264	9.86661893201902e-14	2.38236319620894e-7
8:11628129	46	0.47686	7.62198	9.9124248248464e-14	2.38236319620894e-7
6:29910276	78	-0.428583	-7.8465	1.99470898746847e-14	2.43985204455762e-7
6:29905121	78	-0.439461	-7.83799	2.12106665843129e-14	2.47648030068771e-7
8:11655366	46	-0.416301	-7.61113	1.070074277531e-13	2.54356655769118e-7
6:29920713	78	-0.419111	-7.75015	3.98670520267882e-14	2.69484485573919e-7
12:56384804	302	0.402005	7.32715	7.69395334763711e-13	2.75586501775432e-7
8:11625372	46	0.478158	7.59255	1.21977740080225e-13	2.86789554603623e-7
8:11625808	46	0.477856	7.59096	1.23350577369779e-13	2.86898853108868e-7
6:29923503	78	-0.416184	-7.73082	4.57725958662968e-14	2.93933301615012e-7
6:29907895	200	-0.432261	-7.62248	9.87711815458079e-14	2.94942537176106e-7
6:29917168	78	-0.441758	-7.6474	8.28195264580315e-14	2.94942537176106e-7
6:29918887	78	-0.421425	-7.65935	7.60973266718901e-14	2.94942537176106e-7
6:29919109	78	-0.422124	-7.63241	9.20814459631786e-14	2.94942537176106e-7
6:29920422	78	-0.416982	-7.71086	5.27736966710263e-14	2.94942537176106e-7
6:29923023	78	-0.419212	-7.70744	5.40750157844731e-14	2.94942537176106e-7
6:29908649	78	-0.431949	-7.59594	1.19093627358759e-13	3.02607996865707e-7
6:29919779	78	-0.413197	-7.59811	1.17295544296195e-13	3.02607996865707e-7
12:56470625	302	-0.40055	-7.31178	8.54671032005489e-13	3.05545711027079e-7
12:56389293	302	0.40106	7.30827	8.75409743950345e-13	3.1236256880845e-7
12:56473808	302	-0.40034	-7.30787	8.77795053792606e-13	3.12617094462409e-7
6:29906724	200	-0.429179	-7.56141	1.51803855833173e-13	3.1813567231527e-7
6:29906783	200	-0.429165	-7.56118	1.52055658088153e-13	3.1813567231527e-7
6:29906813	200	-0.429158	-7.5613	1.51926393984913e-13	3.1813567231527e-7
6:29906981	200	-0.429158	-7.56166	1.51535871412147e-13	3.1813567231527e-7
6:29907313	200	-0.429139	-7.56119	1.52045436396406e-13	3.1813567231527e-7
6:29908093	200	-0.429181	-7.56098	1.52267047467754e-13	3.1813567231527e-7
6:29908469	200	-0.428988	-7.55822	1.55237321430142e-13	3.1813567231527e-7
6:29908804	200	-0.428966	-7.5577	1.55812717155573e-13	3.1813567231527e-7
6:29908967	200	-0.428955	-7.55747	1.5605571318567e-13	3.1813567231527e-7
6:29915330	78	-0.421982	-7.57641	1.36629740779133e-13	3.1813567231527e-7
12:69794856	417	-0.409983	-7.29563	9.54217709212669e-13	3.39188113582928e-7
6:29906380	200	-0.428688	-7.54366	1.71915829908989e-13	3.44992091669863e-7
3:101068620	431	0.400792	7.60115	1.14810851902951e-13	3.6032420463387e-7
12:56393337	302	0.400606	7.28647	1.0156829696501e-12	3.60351597503583e-7
6:29906109	200	-0.426753	-7.51373	2.11922731332734e-13	3.97171631561691e-7
12:56394954	302	0.402459	7.27081	1.12993078223288e-12	4.00126038156113e-7
6:29913881	200	-0.427401	-7.5086	2.19656037586252e-13	4.05911715385287e-7
12:69777615	150	0.436936	7.25597	1.24977238765434e-12	4.41727207253108e-7
12:69794856	150	-0.340699	-7.25171	1.28642356133506e-12	4.53823533082076e-7
12:69769436	150	0.435331	7.2439	1.35639398628981e-12	4.77606502445507e-7
6:29922653	78	-0.418618	-7.48102	2.66179579414542e-13	4.78125534872286e-7
12:69775772	150	0.435164	7.23908	1.40142880288233e-12	4.92536367596463e-7
6:29913817	200	-0.425152	-7.46594	2.95589182968182e-13	5.25894390798273e-7
6:29925127	200	-0.422849	-7.45551	3.17770421496672e-13	5.51512037481899e-7
12:56477694	302	-0.398052	-7.22025	1.5919026751316e-12	5.58429303709907e-7
12:56478002	302	-0.39783	-7.21693	1.62800415631993e-12	5.70024009587278e-7
6:29919963	200	-0.424174	-7.44952	3.31261290889847e-13	5.71067786732414e-7
6:29916679	200	-0.472901	-7.44732	3.36357818715324e-13	5.74422566730848e-7
6:29909044	200	-0.423959	-7.44206	3.48832874732557e-13	5.74686675724632e-7
6:29909616	78	-0.412404	-7.4431	3.46338282712795e-13	5.74686675724632e-7
6:29915766	200	-0.425444	-7.44198	3.49021744631566e-13	5.74686675724632e-7
6:29923838	200	-0.423189	-7.44211	3.48711715936092e-13	5.74686675724632e-7
6:29925972	200	-0.421864	-7.4423	3.48258132497423e-13	5.74686675724632e-7
6:29913912	200	-0.423564	-7.43556	3.64892382032126e-13	5.77951374980922e-7
6:29914011	200	-0.423315	-7.43372	3.69572249319451e-13	5.77951374980922e-7
6:29914057	200	-0.4233	-7.43296	3.71511080905918e-13	5.77951374980922e-7
6:29914304	200	-0.423173	-7.43251	3.72666138129947e-13	5.77951374980922e-7
6:29914399	200	-0.42332	-7.43108	3.76383588385676e-13	5.77951374980922e-7
6:29914412	200	-0.423303	-7.43095	3.76710150246058e-13	5.77951374980922e-7
6:29915301	200	-0.423044	-7.4324	3.72950073549301e-13	5.77951374980922e-7
6:29916686	200	-0.470641	-7.43621	3.63250091611225e-13	5.77951374980922e-7
6:29917439	200	-0.423288	-7.43181	3.74487568925035e-13	5.77951374980922e-7
6:29917496	200	-0.423182	-7.43154	3.75174532502172e-13	5.77951374980922e-7
6:29917503	200	-0.423191	-7.4317	3.74781052482372e-13	5.77951374980922e-7
12:56478658	302	-0.397517	-7.21227	1.68009559472375e-12	5.87163576882774e-7
6:29915408	200	-0.423097	-7.42556	3.91023384620737e-13	5.90822533336595e-7
6:29914828	200	-0.423257	-7.42368	3.96132056442836e-13	5.95041313135279e-7
6:29922215	78	-0.411706	-7.41386	4.23957169509998e-13	6.1874621811941e-7
6:29909376	78	-0.411631	-7.40742	4.43216235447513e-13	6.3958592753927e-7
6:29922887	78	-0.408081	-7.40455	4.52108329496426e-13	6.48772927082513e-7
6:29923421	200	-0.420747	-7.39652	4.77844248868358e-13	6.7812698973106e-7
6:29918861	78	-0.414198	-7.39363	4.87437503641483e-13	6.87940367776736e-7
6:29920675	200	-0.421031	-7.38434	5.19643863798124e-13	7.29386893063613e-7
12:56379060	302	0.395522	7.17755	2.12322468283348e-12	7.40644941461612e-7
12:56379427	302	0.395366	7.16912	2.24707852582735e-12	7.82389223853851e-7
12:69774877	470	0.393051	7.16874	2.25284600279572e-12	7.82939360001347e-7
6:29917260	78	-0.412824	-7.37176	5.6661084072968e-13	7.90988733658634e-7
6:29916505	78	-0.40612	-7.36759	5.83098912732685e-13	8.00947161070419e-7
6:29924220	200	-0.425063	-7.36762	5.82967183205508e-13	8.00947161070419e-7
6:29918099	78	-0.406843	-7.36381	5.98433702923645e-13	8.16149962719662e-7
6:29917800	200	-0.419824	-7.36147	6.0812273417713e-13	8.2213072627197e-7
6:29915268	78	-0.406579	-7.35826	6.2167079366308e-13	8.23117766718935e-7
6:29916253	200	-0.419853	-7.35837	6.21202745208266e-13	8.23117766718935e-7
6:29920536	78	-0.407516	-7.36042	6.12555750668096e-13	8.23117766718935e-7
6:29920549	78	-0.407381	-7.35905	6.18311610892183e-13	8.23117766718935e-7
6:29909033	78	-0.408247	-7.35208	6.4861617147222e-13	8.387288373835e-7
6:29914034	78	-0.406126	-7.34688	6.72172314655632e-13	8.387288373835e-7
6:29914315	78	-0.405995	-7.34678	6.72644436359323e-13	8.387288373835e-7
6:29914377	78	-0.406555	-7.34951	6.60140355294325e-13	8.387288373835e-7
6:29914500	78	-0.406037	-7.34791	6.67457425498887e-13	8.387288373835e-7
6:29914706	78	-0.406114	-7.35013	6.57364270725098e-13	8.387288373835e-7
6:29918173	200	-0.419746	-7.34849	6.64799569970023e-13	8.387288373835e-7
6:29918684	78	-0.406209	-7.35186	6.49613420945621e-13	8.387288373835e-7
6:29918734	78	-0.406402	-7.35272	6.45785526531291e-13	8.387288373835e-7
6:29918770	78	-0.406312	-7.3527	6.45886946162902e-13	8.387288373835e-7
6:29923580	78	-0.406972	-7.34855	6.64536379346949e-13	8.387288373835e-7
6:29911538	78	-0.406104	-7.34368	6.87074996598478e-13	8.52583729112423e-7
6:29910027	78	-0.40548	-7.33941	7.07491259752979e-13	8.57257318065631e-7
6:29910176	78	-0.405508	-7.33986	7.05309504326385e-13	8.57257318065631e-7
6:29910189	78	-0.405497	-7.33978	7.05669598776328e-13	8.57257318065631e-7
6:29919141	78	-0.407543	-7.34207	6.9470506840042e-13	8.57257318065631e-7
6:29908044	78	-0.405436	-7.33593	7.24535810953417e-13	8.60015979729533e-7
6:29908838	78	-0.405261	-7.33375	7.35434263751456e-13	8.60015979729533e-7
6:29908954	78	-0.40525	-7.33359	7.36221315904368e-13	8.60015979729533e-7
6:29909153	78	-0.405281	-7.33404	7.33967371093967e-13	8.60015979729533e-7
6:29909916	78	-0.405399	-7.33665	7.20989814598778e-13	8.60015979729533e-7
6:29933881	78	-0.409653	-7.33352	7.36590240518318e-13	8.60015979729533e-7
6:29906512	78	-0.405183	-7.3314	7.47382758825536e-13	8.63302593406313e-7
6:29906564	78	-0.405263	-7.33076	7.50660004911459e-13	8.63302593406313e-7
6:29907755	78	-0.405079	-7.33033	7.5284890417892e-13	8.63302593406313e-7
6:29906049	78	-0.405063	-7.32871	7.61276528391058e-13	8.65888667896773e-7
6:29906772	78	-0.404971	-7.3286	7.61846109009713e-13	8.65888667896773e-7
6:29840243	78	-0.41555	-7.32572	7.76966504408438e-13	8.71505345800738e-7
6:29904929	200	-0.41715	-7.32613	7.74823837403061e-13	8.71505345800738e-7
6:29918436	78	-0.403307	-7.32637	7.73512114629244e-13	8.71505345800738e-7
6:29899627	200	-0.417063	-7.32317	7.90675960727245e-13	8.75414611966565e-7
6:29924889	200	-0.417147	-7.32348	7.89002061195805e-13	8.75414611966565e-7
6:29894226	200	-0.417242	-7.31835	8.17134323972171e-13	8.96976029883708e-7
6:29918917	78	-0.409442	-7.31889	8.14106559344905e-13	8.96976029883708e-7
6:29896659	200	-0.416413	-7.31269	8.49389593332533e-13	9.24481391956643e-7
6:29908590	78	-0.405134	-7.31321	8.46341119191681e-13	9.24481391956643e-7
8:11647389	46	0.680931	7.41163	4.30521637668256e-13	9.90689828501144e-7
6:29918296	78	-0.40806	-7.29449	9.61668650526237e-13	1.03355e-06
12:69776083	150	0.428648	7.12641	2.9924394928338e-12	1.03804e-06
6:29907243	78	-0.402589	-7.28576	1.02062874393532e-12	1.08332e-06
12:69825408	417	0.520312	7.107	3.4069375418136e-12	1.17964e-06
6:29922667	200	-0.418705	-7.26962	1.1391063416337e-12	1.2041e-06
6:29922740	78	-0.396399	-7.26798	1.15181534863714e-12	1.21254e-06
6:29850684	78	-0.413834	-7.26322	1.1896784165675e-12	1.23719e-06
6:29920238	78	-0.407014	-7.25651	1.2451981142695e-12	1.27939e-06
6:29919659	78	-0.4056	-7.25275	1.27734077224258e-12	1.29174e-06
6:29909988	78	-0.400649	-7.23792	1.41252489908194e-12	1.42285e-06
6:29914950	78	-0.400686	-7.2347	1.44367082669884e-12	1.44291e-06
9:125405182	380	2.4823	7.63128	9.28198764413585e-14	1.54858e-06
8:11629637	46	0.459272	7.32819	7.63973151798983e-13	1.7395e-06
8:11624050	46	0.488317	7.32611	7.74921376009087e-13	1.74605e-06
6:29915887	78	-0.398028	-7.2023	1.79713369766116e-12	1.77546e-06
6:29923554	78	-0.397457	-7.19414	1.89872280656648e-12	1.8615e-06
12:69774563	470	0.384492	7.01402	6.31648949330652e-12	2.18302e-06
6:29921822	78	-0.415366	-7.14072	2.7190294260727e-12	2.38698e-06
6:29934163	200	-0.421707	-7.13097	2.90254015426029e-12	2.48519e-06
6:29921700	78	-0.40682	-7.12643	2.99190127665986e-12	2.51971e-06
6:29921034	78	-0.406536	-7.11956	3.13271077206239e-12	2.62111e-06
6:29920191	200	-0.410301	-7.11216	3.29144757383194e-12	2.72727e-06
6:29921034	200	-0.406042	-7.08086	4.05517145820096e-12	3.30675e-06
6:29938377	200	-0.4153	-7.07869	4.11435870191e-12	3.33385e-06
6:29921700	200	-0.405743	-7.07668	4.16958106367746e-12	3.34692e-06
6:29934022	78	-0.392314	-7.07673	4.16833736945703e-12	3.34692e-06
6:29935108	78	-0.390567	-7.07756	4.14521946177351e-12	3.34692e-06
6:29909840	78	-0.391422	-7.07595	4.19001920953013e-12	3.35285e-06
6:29934170	200	-0.413713	-7.07353	4.25790395426859e-12	3.39659e-06
6:29935798	78	-0.403875	-7.07063	4.34073284248466e-12	3.45194e-06
6:29910358	78	-0.39012	-7.05589	4.78742177566284e-12	3.77386e-06
6:29935849	200	-0.406765	-7.05008	4.97539313051413e-12	3.89634e-06
12:69671660	417	0.613363	6.92324	1.14688118464359e-11	3.95638e-06
6:29921220	78	-0.406681	-7.04479	5.15316045255384e-12	4.0111e-06
12:69711929	150	0.641696	6.92015	1.17029972266309e-11	4.02973e-06
6:29935891	200	-0.406097	-7.04236	5.23665903820235e-12	4.06377e-06
6:29922391	78	-0.404294	-7.03651	5.44370498368732e-12	4.08424e-06
6:29930706	200	-0.405229	-7.03757	5.40573520134951e-12	4.08424e-06
6:29934080	200	-0.405106	-7.03707	5.4234261880694e-12	4.08424e-06
6:29934697	200	-0.405106	-7.03712	5.4216369414029e-12	4.08424e-06
6:29935093	200	-0.405092	-7.03695	5.42784955739184e-12	4.08424e-06
6:29935843	200	-0.405987	-7.03687	5.43078459289945e-12	4.08424e-06
6:29936351	200	-0.405101	-7.0371	5.42256810890379e-12	4.08424e-06
6:29936408	200	-0.405195	-7.03786	5.39506339096889e-12	4.08424e-06
6:29936914	200	-0.405112	-7.0374	5.41159465327107e-12	4.08424e-06
6:29937127	200	-0.405095	-7.03704	5.42451409525974e-12	4.08424e-06
6:29938110	200	-0.405073	-7.03632	5.45069829304876e-12	4.08424e-06
6:29938174	200	-0.40509	-7.03623	5.45383819605742e-12	4.08424e-06
6:29930496	200	-0.405121	-7.03561	5.47620041998759e-12	4.08907e-06
6:29928838	200	-0.405119	-7.03445	5.51856010123457e-12	4.09957e-06
6:29942842	200	-0.410052	-7.03304	5.57006811997592e-12	4.09957e-06
6:29943067	200	-0.410014	-7.03382	5.54165294031505e-12	4.09957e-06
6:29943178	200	-0.410014	-7.03382	5.54165294031505e-12	4.09957e-06
6:29943281	200	-0.409989	-7.03319	5.56460389515179e-12	4.09957e-06
6:29670366	78	-0.455187	-7.03084	5.65195455151629e-12	4.14795e-06
6:29838642	200	-0.41841	-7.02754	5.77677850035531e-12	4.21547e-06
10:90998468	397	0.406552	7.3575	6.24939545374564e-13	4.25811e-06
6:30121460	78	-0.420675	-7.02532	5.86206719156727e-12	4.26559e-06
6:29907740	200	-0.403099	-7.02442	5.89693601556356e-12	4.27884e-06
6:29917673	78	-0.394726	-7.01725	6.18334054800632e-12	4.44896e-06
6:29942083	200	-0.407259	-7.01037	6.47063725421988e-12	4.54119e-06
6:29942205	200	-0.407263	-7.01044	6.46784901618199e-12	4.54119e-06
6:29942384	200	-0.407337	-7.01135	6.42883260780398e-12	4.54119e-06
6:29942386	200	-0.40734	-7.01135	6.42915275054184e-12	4.54119e-06
6:29942448	200	-0.407268	-7.01052	6.46449515114489e-12	4.54119e-06
6:29942639	200	-0.407345	-7.01149	6.42311016068909e-12	4.54119e-06
6:29928487	200	-0.407977	-7.00359	6.76708300604369e-12	4.72342e-06
6:29932738	200	-0.40758	-7.00146	6.86242816366476e-12	4.76305e-06
6:29932865	200	-0.407597	-7.00139	6.86583437908726e-12	4.76305e-06
6:29937493	200	-0.407446	-7.00027	6.91657004021992e-12	4.76305e-06
6:29937541	200	-0.407446	-7.00027	6.91657004021992e-12	4.76305e-06
6:29937580	200	-0.407501	-7.00105	6.8813304604875e-12	4.76305e-06
6:29909559	78	-0.389825	-6.99641	7.09510381482261e-12	4.87293e-06
6:29910892	200	-0.401622	-6.99586	7.12087464848704e-12	4.87759e-06
6:29940943	200	-0.406283	-6.99439	7.19019731992429e-12	4.91198e-06
6:29921773	78	-0.399247	-6.99218	7.29567486422038e-12	4.97081e-06
6:29914089	200	-0.409618	-6.99121	7.34218200920226e-12	4.98927e-06
6:29605489	78	-0.44955	-6.98645	7.57594702177411e-12	5.10758e-06
6:29938368	200	-0.404707	-6.98602	7.59734992446519e-12	5.1086e-06
6:29906109	78	-0.397283	-6.9797	7.91995331126875e-12	5.28403e-06
6:29909372	78	-0.38475	-6.97826	7.99583544121684e-12	5.32083e-06
6:29910538	200	-0.413389	-6.96964	8.46173467438562e-12	5.59027e-06
6:29938455	200	-0.40317	-6.96956	8.46601094500983e-12	5.59027e-06
6:29938487	200	-0.403109	-6.96742	8.58606317833669e-12	5.64054e-06
6:29819202	200	-0.408217	-6.96556	8.69171516092861e-12	5.67164e-06
6:29906724	78	-0.396355	-6.96288	8.84592533148243e-12	5.67164e-06
6:29906783	78	-0.396367	-6.96313	8.83145118242792e-12	5.67164e-06
6:29906813	78	-0.396334	-6.96274	8.85421445298018e-12	5.67164e-06
6:29908093	78	-0.396516	-6.96551	8.69460036969498e-12	5.67164e-06
6:29908469	78	-0.396395	-6.96409	8.77583860936872e-12	5.67164e-06
6:29908804	78	-0.396436	-6.96477	8.73698535465184e-12	5.67164e-06
6:29908967	78	-0.396426	-6.96458	8.74791565323236e-12	5.67164e-06
6:29907313	78	-0.396299	-6.96231	8.87940244518311e-12	5.67363e-06
6:29906981	78	-0.396249	-6.96146	8.92888409063963e-12	5.69109e-06
6:29906380	78	-0.396237	-6.9531	9.43210269444752e-12	5.98214e-06
6:29941431	200	-0.407071	-6.9499	9.63202142951576e-12	6.09389e-06
6:29910378	200	-0.404827	-6.94931	9.66991886271067e-12	6.10284e-06
6:29924389	200	-0.406197	-6.94659	9.84346816785154e-12	6.18199e-06
6:29942045	200	-0.408369	-6.94447	9.98129523776568e-12	6.25326e-06
6:29778029	78	-0.435486	-6.94351	1.00441004758233e-11	6.27729e-06
6:29942051	200	-0.408272	-6.94261	1.01036684841221e-11	6.28824e-06
6:29984252	200	-0.406897	-6.93456	1.06503176468419e-11	6.49806e-06
6:29667479	78	-0.449335	-6.92602	1.12622689637436e-11	6.77487e-06
6:29670443	78	-0.44934	-6.92623	1.12466224212388e-11	6.77487e-06
6:29671770	78	-0.449336	-6.92633	1.12394791010619e-11	6.77487e-06
6:29677641	78	-0.449336	-6.92633	1.12394791010619e-11	6.77487e-06
6:29943916	200	-0.402626	-6.9195	1.17526732371531e-11	7.05336e-06
12:69747834	171	0.385722	6.83231	2.071168458138e-11	7.11861e-06
12:69746671	171	0.38553	6.83148	2.08225855886147e-11	7.1436e-06
6:29654570	78	-0.448948	-6.91077	1.24418598006519e-11	7.39784e-06
6:29922667	78	-0.398043	-6.90988	1.25139721308159e-11	7.40643e-06
6:29906691	78	-0.377639	-6.90571	1.28590792692428e-11	7.54117e-06
3:101250746	431	-0.389632	-7.15111	2.53605111755988e-12	7.60431e-06
6:29962889	200	-0.404817	-6.90075	1.32820258923346e-11	7.75381e-06
6:29665319	78	-0.447889	-6.90029	1.33216273368973e-11	7.75929e-06
12:69744104	150	0.403951	6.81697	2.28686515361337e-11	7.83117e-06
6:29802690	200	-0.404378	-6.89571	1.37252755651298e-11	7.90347e-06
6:29944896	200	-0.405535	-6.89596	1.3703518710605e-11	7.90347e-06
6:30005754	200	-0.405352	-6.8937	1.39058861023375e-11	7.90347e-06
6:30006765	200	-0.40535	-6.89365	1.39109584767447e-11	7.90347e-06
6:30008746	200	-0.405358	-6.89379	1.38978530671668e-11	7.90347e-06
6:30009169	200	-0.405356	-6.89374	1.39029606993045e-11	7.90347e-06
6:30010492	200	-0.405358	-6.8938	1.3897661242197e-11	7.90347e-06
6:30015594	200	-0.405352	-6.8937	1.39058861023375e-11	7.90347e-06
6:30016676	200	-0.405351	-6.89374	1.39026088692473e-11	7.90347e-06
6:30028800	200	-0.405344	-6.89366	1.39099875352392e-11	7.90347e-06
6:30040084	200	-0.405347	-6.89305	1.39655216220923e-11	7.90347e-06
6:30040291	200	-0.405349	-6.89301	1.39691615972218e-11	7.90347e-06
6:30040603	200	-0.40535	-6.89301	1.39687026860257e-11	7.90347e-06
6:29942983	78	-0.375698	-6.89231	1.40324131569534e-11	7.92181e-06
12:69704856	196	0.683031	6.81441	2.32503042547529e-11	7.94731e-06
6:29954364	200	-0.405438	-6.89108	1.41455854995387e-11	7.95075e-06
6:29803526	200	-0.404025	-6.88943	1.42986811897539e-11	8.01925e-06
6:29802045	200	-0.404094	-6.88836	1.43978106001841e-11	8.03974e-06
6:29907895	78	-0.392155	-6.88452	1.47627526185494e-11	8.22019e-06
6:29718220	78	-0.433673	-6.88208	1.49982784640975e-11	8.26807e-06
6:29721397	78	-0.433708	-6.88296	1.49135210883758e-11	8.26807e-06
6:29957069	200	-0.404998	-6.87876	1.53257765819825e-11	8.41162e-06
6:29605387	78	-0.451696	-6.87695	1.55070018701907e-11	8.47487e-06
3:101087587	431	0.687738	7.12844	2.95194617682274e-12	8.75619e-06
6:29970927	200	-0.40447	-6.86747	1.64925436914016e-11	8.95632e-06
6:29973526	200	-0.404394	-6.86562	1.66916094463854e-11	9.0453e-06
6:29978352	200	-0.404226	-6.86265	1.70167729890287e-11	9.18277e-06
6:29976789	200	-0.404249	-6.8623	1.7055259030012e-11	9.18424e-06
4:76185467	380	26.8271	7.67808	6.66312302727868e-14	9.3718e-06
6:29919433	200	-0.397346	-6.85709	1.76415801581571e-11	9.46031e-06
6:29985630	200	-0.403854	-6.85588	1.77805352751259e-11	9.51496e-06
6:29987184	200	-0.403783	-6.85442	1.79491314461916e-11	9.58521e-06
6:29896484	200	-0.402429	-6.8528	1.81393345325118e-11	9.63913e-06
6:29990938	200	-0.403679	-6.85257	1.81663913364389e-11	9.63913e-06
12:69740869	171	0.383055	6.78247	2.85585728154359e-11	9.7262e-06
6:29832966	78	-0.367326	-6.84507	1.90703219686795e-11	1.00379e-05
6:29817244	78	-0.450996	-6.84065	1.96243143944898e-11	1.02873e-05
6:30047403	200	-0.401355	-6.83489	2.03694824660463e-11	1.06562e-05
6:29683944	78	-0.377152	-6.83363	2.05351196470432e-11	1.0721e-05
6:29830732	78	-0.449875	-6.8316	2.08065113038393e-11	1.08407e-05
12:69737879	171	0.38196	6.76513	3.19213945333773e-11	1.08517e-05
6:29864497	78	-0.453345	-6.83038	2.09711359118119e-11	1.09043e-05
12:69721907	150	0.522951	6.76401	3.21515731574134e-11	1.09101e-05
10:25101589	23	-65.8716	-7.21409	1.65956053930935e-12	1.09307e-05
8:11624047	46	0.490211	7.05162	4.92478849320508e-12	1.09821e-05
6:29922421	78	-0.398578	-6.82342	2.19359281540113e-11	1.136e-05
6:29671093	78	-0.442612	-6.81534	2.31112844922449e-11	1.14792e-05
6:29833253	78	-0.37911	-6.81377	2.33465739941155e-11	1.14792e-05
6:29933881	200	-0.384301	-6.81465	2.32147533323343e-11	1.14792e-05
6:29608557	78	-0.445761	-6.80816	2.42064901855681e-11	1.14891e-05
6:29831983	78	-0.386039	-6.80867	2.41268129309367e-11	1.14891e-05
6:29802532	78	-0.44981	-6.80447	2.47895015281151e-11	1.16835e-05
6:29609063	78	-0.445292	-6.80376	2.49023300878374e-11	1.17152e-05
6:29918173	78	-0.389409	-6.80253	2.51007343234445e-11	1.17655e-05
6:29924220	78	-0.393413	-6.80272	2.50699485467464e-11	1.17655e-05
6:29894243	200	-0.396409	-6.80218	2.51571931383701e-11	1.17705e-05
6:29923421	78	-0.387946	-6.80124	2.5310456776613e-11	1.18206e-05
12:69792216	150	0.401096	6.75088	3.49750005881695e-11	1.18467e-05
3:101203699	431	0.637751	7.0792	4.10034197143884e-12	1.20332e-05
6:29917800	78	-0.3886	-6.79779	2.58779449483827e-11	1.20637e-05
6:29677787	78	-0.378036	-6.79749	2.59291236296294e-11	1.20657e-05
6:29916253	78	-0.388408	-6.79083	2.70637085293753e-11	1.24806e-05
6:29731687	78	-0.430704	-6.78759	2.7634749138867e-11	1.26983e-05
6:29730095	78	-0.430523	-6.78655	2.78195918840897e-11	1.27377e-05
6:29650131	78	-0.443507	-6.78578	2.79575810772545e-11	1.27598e-05
6:29920675	78	-0.387816	-6.7828	2.84987557827763e-11	1.27727e-05
6:29917439	78	-0.387561	-6.78179	2.86838246823509e-11	1.27807e-05
6:29731635	78	-0.430498	-6.77955	2.91000762733316e-11	1.29031e-05
6:29917496	78	-0.387348	-6.77937	2.91335011734745e-11	1.29031e-05
6:29917503	78	-0.387348	-6.77936	2.91352078492566e-11	1.29031e-05
12:69750384	150	0.400111	6.73639	3.8370746088292e-11	1.29734e-05
6:29647715	78	-0.443183	-6.77684	2.96115563570654e-11	1.30242e-05
6:29830706	78	-0.380165	-6.775	2.99628744293969e-11	1.31338e-05
6:29833198	78	-0.380134	-6.77459	3.00422572327097e-11	1.31461e-05
6:29913912	78	-0.38722	-6.77398	3.01590129352151e-11	1.31748e-05
6:29944314	78	-0.368202	-6.77056	3.08285239388286e-11	1.33762e-05
6:29914828	78	-0.387283	-6.7698	3.09797175594458e-11	1.34192e-05
6:29874974	200	-0.395286	-6.76931	3.10774357869208e-11	1.34388e-05
6:29915301	78	-0.386621	-6.76882	3.117493660681e-11	1.34397e-05
6:29915766	78	-0.388355	-6.76878	3.11841317404038e-11	1.34397e-05
6:29616607	78	-0.444106	-6.76653	3.16361098270035e-11	1.36073e-05
6:29914057	78	-0.386677	-6.76595	3.17540398934727e-11	1.36073e-05
6:29914399	78	-0.38678	-6.76587	3.17699090446032e-11	1.36073e-05
6:29914412	78	-0.386767	-6.7658	3.17847968284938e-11	1.36073e-05
6:29909044	78	-0.386785	-6.76482	3.19863119634791e-11	1.36132e-05
6:29914011	78	-0.386595	-6.76482	3.19849371159626e-11	1.36132e-05
6:29914304	78	-0.386501	-6.76443	3.20651702349155e-11	1.36139e-05
6:29915408	78	-0.386611	-6.76157	3.26595990057726e-11	1.37978e-05
6:29645726	78	-0.446901	-6.76105	3.2768566341803e-11	1.38211e-05
6:29682889	78	-0.373898	-6.75995	3.29997998709855e-11	1.38731e-05
6:29919963	78	-0.385788	-6.74901	3.53948965651419e-11	1.46168e-05
6:29648120	78	-0.445573	-6.74582	3.61247423453214e-11	1.48704e-05
6:29642912	78	-0.441873	-6.74179	3.70676947099801e-11	1.51856e-05
8:11623212	46	0.427692	7.00034	6.91342053356169e-12	1.52594e-05
6:29676537	78	-0.372811	-6.73829	3.79071085305295e-11	1.54555e-05
8:11653292	46	-0.38445	-6.99684	7.07494220113198e-12	1.54582e-05
6:29673818	78	-0.372871	-6.7345	3.88371585074379e-11	1.57664e-05
6:29673929	78	-0.372735	-6.73419	3.8915140958784e-11	1.57664e-05
3:101233830	431	-0.383303	-7.03369	5.54617512051156e-12	1.59372e-05
6:29691090	78	-0.37168	-6.73059	3.98188380358512e-11	1.60818e-05
3:101223022	431	0.63188	7.02896	5.72250030160652e-12	1.62743e-05
12:69744014	150	0.602996	6.69571	4.97311529457246e-11	1.67841e-05
3:100913241	431	0.378741	7.01122	6.4344380471244e-12	1.70347e-05
3:100913309	431	0.378705	7.0111	6.43957616261995e-12	1.70347e-05
3:100915962	431	0.37799	7.00902	6.52874641512247e-12	1.70347e-05
3:100921085	431	0.377995	7.00905	6.52730074056332e-12	1.70347e-05
3:100921878	431	0.378036	7.00984	6.49344091476853e-12	1.70347e-05
3:100926225	431	0.378009	7.00927	6.51795781765065e-12	1.70347e-05
3:101242470	431	-0.381413	-6.9873	7.53362968783752e-12	1.70347e-05
3:101243237	431	-0.381568	-6.9884	7.47938043234764e-12	1.70347e-05
3:101244243	431	-0.381717	-6.98914	7.44284567103277e-12	1.70347e-05
3:101248533	431	-0.382477	-6.99384	7.21635091451248e-12	1.70347e-05
3:101252011	431	-0.382868	-6.99377	7.21935827071683e-12	1.70347e-05
3:101252173	431	-0.38294	-6.99434	7.19229101659995e-12	1.70347e-05
3:101252781	431	-0.383039	-6.99517	7.15334341742591e-12	1.70347e-05
3:101253091	431	-0.383103	-6.99578	7.12456176112929e-12	1.70347e-05
3:101253605	431	-0.383152	-6.9956	7.13309717411298e-12	1.70347e-05
3:101257525	431	-0.383563	-6.9978	7.03009412833015e-12	1.70347e-05
3:101262307	431	-0.384186	-7.00176	6.84916837865333e-12	1.70347e-05
3:101262460	431	-0.384188	-7.00163	6.85486969038112e-12	1.70347e-05
3:101264960	431	-0.382873	-6.99024	7.38941539852155e-12	1.70347e-05
3:101266269	431	-0.382996	-6.99099	7.35275333842222e-12	1.70347e-05
3:101266682	431	-0.382993	-6.99054	7.37470586474058e-12	1.70347e-05
3:101266816	431	-0.383015	-6.99095	7.35461540933551e-12	1.70347e-05
3:101269290	431	-0.383202	-6.99209	7.29997981102074e-12	1.70347e-05
3:101270303	431	-0.383546	-6.99587	7.12007875793486e-12	1.70347e-05
3:101270425	431	-0.384416	-7.01268	6.37272254289005e-12	1.70347e-05
12:69805927	417	-0.373678	-6.69301	5.05912788179933e-11	1.70436e-05
3:101237307	431	-0.380871	-6.98503	7.64738983926933e-12	1.71513e-05
6:29896680	200	-0.373448	-6.71768	4.32375810322387e-11	1.72189e-05
6:29941829	200	-0.40012	-6.71783	4.31966796043864e-11	1.72189e-05
12:69779785	150	0.394386	6.68924	5.18203102576113e-11	1.74263e-05
12:69806412	417	-0.372945	-6.6861	5.28635409191382e-11	1.77452e-05
12:69806732	417	-0.372663	-6.68346	5.37569076488935e-11	1.79326e-05
12:69806747	417	-0.372655	-6.68332	5.380562153007e-11	1.79326e-05
12:69807043	417	-0.372663	-6.68346	5.37569076488935e-11	1.79326e-05
12:69807564	417	-0.372655	-6.68332	5.380562153007e-11	1.79326e-05
12:56467587	302	-0.36958	-6.683	5.39133310723266e-11	1.79365e-05
8:20691014	402	4754.21	6.96867	8.51614140102359e-12	1.8421e-05
12:69747177	417	-0.527241	-6.67533	5.66026833487723e-11	1.87978e-05
6:29899627	78	-0.382473	-6.69555	4.97826962933125e-11	1.96125e-05
4:76185467	187	25.597	7.51236	2.13968616616484e-13	2.00634e-05
6:29904929	78	-0.38203	-6.68836	5.21087811345237e-11	2.04662e-05
6:29938507	200	-0.386918	-6.68767	5.23391166681432e-11	2.05252e-05
6:29704638	78	-0.424966	-6.68205	5.4241156274037e-11	2.12064e-05
6:29923838	78	-0.381675	-6.6818	5.43284409139815e-11	2.12082e-05
6:30024677	200	-0.412391	-6.67678	5.60876364768504e-11	2.17956e-05
6:29913817	78	-0.381855	-6.67295	5.74634702861454e-11	2.22965e-05
6:29626321	78	-0.438556	-6.67027	5.84515773228329e-11	2.26116e-05
6:29632318	78	-0.438486	-6.66443	6.06544131964006e-11	2.29698e-05
6:29634003	78	-0.438344	-6.6672	5.95974694634812e-11	2.29698e-05
6:29635508	78	-0.438309	-6.66668	5.979547669641e-11	2.29698e-05
6:29701308	78	-0.372987	-6.66392	6.08496883420684e-11	2.29698e-05
6:29701564	78	-0.372979	-6.66388	6.08650476491805e-11	2.29698e-05
6:29703262	78	-0.372951	-6.66371	6.0932513886715e-11	2.29698e-05
6:29704259	78	-0.372954	-6.66366	6.09509373745441e-11	2.29698e-05
6:29705219	78	-0.372951	-6.66371	6.0932513886715e-11	2.29698e-05
6:29705405	78	-0.372968	-6.66392	6.08513674884131e-11	2.29698e-05
6:29705659	78	-0.373004	-6.66469	6.05529287666227e-11	2.29698e-05
6:29706049	78	-0.373191	-6.66697	5.96847326092471e-11	2.29698e-05
6:29706128	78	-0.372989	-6.66427	6.07149061087496e-11	2.29698e-05
6:29706277	78	-0.372957	-6.66378	6.09029859851892e-11	2.29698e-05
6:29707546	78	-0.372955	-6.66378	6.09059637131209e-11	2.29698e-05
6:29707704	78	-0.372949	-6.66356	6.0987096754645e-11	2.29698e-05
6:29708090	78	-0.372951	-6.66371	6.0932513886715e-11	2.29698e-05
6:29896659	78	-0.380687	-6.66369	6.09382549792952e-11	2.29698e-05
6:29913881	78	-0.381587	-6.66742	5.95167783827317e-11	2.29698e-05
3:101233149	431	-0.377264	-6.93882	1.0357639492804e-11	2.30424e-05
3:101231921	431	-0.377355	-6.93561	1.0577278388434e-11	2.33428e-05
6:29935166	78	-0.436668	-6.65993	6.24075521574346e-11	2.34704e-05
6:29894226	78	-0.380851	-6.65763	6.3323930210406e-11	2.37455e-05
6:29722515	78	-0.436478	-6.65729	6.34595563175743e-11	2.37616e-05
6:29922754	78	-0.360938	-6.64435	6.88698414631705e-11	2.56008e-05
6:29920191	78	-0.38372	-6.64335	6.93090491257527e-11	2.57269e-05
6:29924389	78	-0.388107	-6.64101	7.03397927249557e-11	2.60718e-05
6:29690056	78	-0.423639	-6.63959	7.09750325514667e-11	2.62694e-05
3:101042179	431	-0.3668	-6.79173	2.69080944550483e-11	2.66053e-05
3:101042594	431	-0.36679	-6.79186	2.68855309898847e-11	2.66053e-05
3:101043488	431	-0.366797	-6.79226	2.68159867627963e-11	2.66053e-05
3:101043906	431	-0.366767	-6.79198	2.68655116730371e-11	2.66053e-05
3:101045139	431	-0.366762	-6.79255	2.67656751481044e-11	2.66053e-05
3:101046671	431	-0.366745	-6.79251	2.67739071096285e-11	2.66053e-05
3:101048729	431	-0.366708	-6.7931	2.66713844550694e-11	2.66053e-05
3:101049591	431	-0.366668	-6.79303	2.66843021636057e-11	2.66053e-05
3:101049699	431	-0.36667	-6.79313	2.66663005136774e-11	2.66053e-05
3:101051111	431	-0.36661	-6.79298	2.66927662423221e-11	2.66053e-05
3:101051794	431	-0.366621	-6.79338	2.66234001705552e-11	2.66053e-05
3:101052878	431	-0.366602	-6.79307	2.66767947587566e-11	2.66053e-05
3:101054795	431	-0.366568	-6.79333	2.66319907628258e-11	2.66053e-05
3:101055018	431	-0.366568	-6.79333	2.66319907628258e-11	2.66053e-05
3:101055852	431	-0.366569	-6.79335	2.66287012512724e-11	2.66053e-05
3:101056238	431	-0.366568	-6.79333	2.66319907628258e-11	2.66053e-05
3:101057528	431	-0.366568	-6.79333	2.66319907628258e-11	2.66053e-05
3:101057828	431	-0.366568	-6.79333	2.66319907628258e-11	2.66053e-05
3:101058316	431	-0.366573	-6.79341	2.66181007576521e-11	2.66053e-05
3:101058345	431	-0.366573	-6.79339	2.66213889799721e-11	2.66053e-05
3:101058595	431	-0.366573	-6.79339	2.66213889799721e-11	2.66053e-05
3:101058775	431	-0.366573	-6.79339	2.66213889799721e-11	2.66053e-05
3:101059816	431	-0.366579	-6.79348	2.66061564796385e-11	2.66053e-05
3:101059911	431	-0.366576	-6.79341	2.66179926412213e-11	2.66053e-05
3:101060103	431	-0.366579	-6.79348	2.66061564796385e-11	2.66053e-05
3:101060716	431	-0.366582	-6.79348	2.66062789748189e-11	2.66053e-05
3:101063263	431	-0.366578	-6.79347	2.66088458203786e-11	2.66053e-05
3:101079657	431	-0.36768	-6.8098	2.39523485590253e-11	2.66053e-05
3:101079859	431	-0.36768	-6.80998	2.39239816454061e-11	2.66053e-05
3:101080694	431	-0.367671	-6.80983	2.3947626116402e-11	2.66053e-05
3:101082448	431	-0.367636	-6.80923	2.40395590746381e-11	2.66053e-05
3:101084093	431	-0.367616	-6.80889	2.40924114426891e-11	2.66053e-05
3:101085413	431	-0.36757	-6.79957	2.55838172165158e-11	2.66053e-05
3:101088356	431	-0.367548	-6.80751	2.43085570221875e-11	2.66053e-05
3:101088429	431	-0.367518	-6.80734	2.43348989064749e-11	2.66053e-05
3:101093812	431	-0.367329	-6.80306	2.50158607825841e-11	2.66053e-05
3:101094359	431	-0.367287	-6.80306	2.5014836420914e-11	2.66053e-05
3:101094988	431	-0.367268	-6.80276	2.5063785401248e-11	2.66053e-05
3:101096816	431	-0.367162	-6.80151	2.52664877315386e-11	2.66053e-05
3:101097433	431	-0.367404	-6.80628	2.45007820260301e-11	2.66053e-05
3:101097436	431	-0.367403	-6.80618	2.45173123156528e-11	2.66053e-05
3:101098475	431	-0.367085	-6.80042	2.54447087062114e-11	2.66053e-05
3:101098658	431	-0.367076	-6.80028	2.5467201956174e-11	2.66053e-05
3:101098810	431	-0.367059	-6.79995	2.55215475393151e-11	2.66053e-05
3:101099191	431	-0.367047	-6.79977	2.55514115505674e-11	2.66053e-05
3:101100014	431	-0.367006	-6.7992	2.56445950550912e-11	2.66053e-05
3:101100207	431	-0.366981	-6.79876	2.5717767058843e-11	2.66053e-05
3:101102386	431	-0.366847	-6.79681	2.60421403620148e-11	2.66053e-05
3:101103871	431	-0.366782	-6.79597	2.61838388037311e-11	2.66053e-05
3:101108111	431	-0.366748	-6.79511	2.6329157103188e-11	2.66053e-05
3:101109678	431	-0.366863	-6.79701	2.60093170750814e-11	2.66053e-05
3:101113129	431	-0.366957	-6.7979	2.58602467246756e-11	2.66053e-05
3:101114990	431	-0.366986	-6.79796	2.58499034072258e-11	2.66053e-05
3:101115795	431	-0.367123	-6.80015	2.54885324364087e-11	2.66053e-05
3:101115884	431	-0.366999	-6.79795	2.58526957482683e-11	2.66053e-05
3:101117099	431	-0.367035	-6.79844	2.57701267498442e-11	2.66053e-05
3:101117175	431	-0.367035	-6.79842	2.57745372121911e-11	2.66053e-05
3:101119986	431	-0.367174	-6.8002	2.5480303701558e-11	2.66053e-05
3:101120676	431	-0.367208	-6.80064	2.5408639175042e-11	2.66053e-05
3:101122120	431	-0.36724	-6.80101	2.5347630136885e-11	2.66053e-05
3:101122339	431	-0.367252	-6.80115	2.53244341959933e-11	2.66053e-05
3:101123343	431	-0.367289	-6.80166	2.52415077367793e-11	2.66053e-05
3:101124982	431	-0.367338	-6.80226	2.51437832345281e-11	2.66053e-05
3:101128250	431	-0.367423	-6.80306	2.50147030564177e-11	2.66053e-05
3:101128401	431	-0.367414	-6.80277	2.50622260713449e-11	2.66053e-05
3:101128769	431	-0.367434	-6.80311	2.50069900058875e-11	2.66053e-05
3:101129352	431	-0.36748	-6.80366	2.49188621668261e-11	2.66053e-05
3:101129472	431	-0.367448	-6.80316	2.49991994874306e-11	2.66053e-05
3:101129905	431	-0.367472	-6.80349	2.49456008081138e-11	2.66053e-05
3:101130096	431	-0.367478	-6.80356	2.49339922884595e-11	2.66053e-05
3:101136274	431	-0.367625	-6.80506	2.4694747184496e-11	2.66053e-05
3:101136340	431	-0.367632	-6.80515	2.46802664250701e-11	2.66053e-05
3:101137502	431	-0.367655	-6.80539	2.46419123251431e-11	2.66053e-05
3:101140859	431	-0.367732	-6.80647	2.44711602456318e-11	2.66053e-05
3:101141115	431	-0.367728	-6.80647	2.44718812407564e-11	2.66053e-05
3:101141471	431	-0.367727	-6.80647	2.44719630275339e-11	2.66053e-05
3:101146444	431	-0.367823	-6.80781	2.42606350831109e-11	2.66053e-05
3:101148093	431	-0.367836	-6.808	2.42313257188414e-11	2.66053e-05
3:101151797	431	-0.367888	-6.8087	2.41225590774844e-11	2.66053e-05
3:101153150	431	-0.367913	-6.80908	2.40626391697072e-11	2.66053e-05
3:101153165	431	-0.367915	-6.8091	2.40597987956659e-11	2.66053e-05
3:101159633	431	-0.367987	-6.80994	2.39296262126087e-11	2.66053e-05
3:101160339	431	-0.367993	-6.80998	2.39233006012388e-11	2.66053e-05
3:101160876	431	-0.368006	-6.81017	2.3894221014505e-11	2.66053e-05
3:101165959	431	-0.368128	-6.81162	2.36726659785298e-11	2.66053e-05
3:101167261	431	-0.368132	-6.81165	2.36680414396421e-11	2.66053e-05
3:101167329	431	-0.368136	-6.81172	2.36571970325419e-11	2.66053e-05
3:101167330	431	-0.368162	-6.81147	2.36944963799602e-11	2.66053e-05
3:101174447	431	-0.368158	-6.81279	2.34937200970114e-11	2.66053e-05
3:101174790	431	-0.36816	-6.81284	2.34871132752481e-11	2.66053e-05
3:101175225	431	-0.368152	-6.81272	2.35046005516267e-11	2.66053e-05
3:101179558	431	-0.368194	-6.81335	2.3410015829826e-11	2.66053e-05
3:101180385	431	-0.368193	-6.81252	2.353507976901e-11	2.66053e-05
3:101183184	431	-0.368417	-6.81485	2.31842262392258e-11	2.66053e-05
3:101183309	431	-0.368454	-6.81482	2.31891748151311e-11	2.66053e-05
3:101183347	431	-0.368466	-6.81494	2.31711201347338e-11	2.66053e-05
3:101185957	431	-0.369234	-6.82157	2.21993723253568e-11	2.66053e-05
3:101186703	431	-0.368619	-6.81507	2.31508499423054e-11	2.66053e-05
3:101187821	431	-0.36873	-6.81578	2.304603011939e-11	2.66053e-05
3:101189563	431	-0.368823	-6.81561	2.30706596607556e-11	2.66053e-05
3:101190434	431	-0.368896	-6.81607	2.3001952914596e-11	2.66053e-05
3:101191099	431	-0.36896	-6.81656	2.29304243187574e-11	2.66053e-05
3:101191663	431	-0.368983	-6.81648	2.29410849154907e-11	2.66053e-05
3:101192155	431	-0.368998	-6.81638	2.29568754319652e-11	2.66053e-05
3:101193506	431	-0.369031	-6.81622	2.29804163851519e-11	2.66053e-05
3:101193515	431	-0.369051	-6.81638	2.29566109473588e-11	2.66053e-05
3:101194096	431	-0.369056	-6.81628	2.29718793350375e-11	2.66053e-05
3:101195296	431	-0.369113	-6.81624	2.29771053286523e-11	2.66053e-05
3:101195591	431	-0.369112	-6.81602	2.30094453227124e-11	2.66053e-05
3:101197828	431	-0.369307	-6.81734	2.28146280362404e-11	2.66053e-05
3:101202276	431	-0.369343	-6.81445	2.32441938758194e-11	2.66053e-05
3:101202336	431	-0.369367	-6.81473	2.32022724104629e-11	2.66053e-05
3:101202405	431	-0.369381	-6.81467	2.32117917071096e-11	2.66053e-05
3:101202854	431	-0.369376	-6.81447	2.32409669510383e-11	2.66053e-05
3:101204698	431	-0.369416	-6.81372	2.33542751889151e-11	2.66053e-05
3:101204870	431	-0.369464	-6.81437	2.32567479132927e-11	2.66053e-05
3:101207617	431	-0.369487	-6.81301	2.34615861385502e-11	2.66053e-05
3:101210597	431	-0.369556	-6.81287	2.34826646035658e-11	2.66053e-05
3:101211255	431	-0.369578	-6.81286	2.34838942163968e-11	2.66053e-05
3:101211487	431	-0.369595	-6.81305	2.3454772323361e-11	2.66053e-05
3:101211882	431	-0.369598	-6.81286	2.34838649732133e-11	2.66053e-05
3:101212195	431	-0.369604	-6.81177	2.36486245715585e-11	2.66053e-05
3:101212498	431	-0.369619	-6.81255	2.35312495155653e-11	2.66053e-05
3:101212953	431	-0.369655	-6.81268	2.35109695327864e-11	2.66053e-05
3:101212954	431	-0.369658	-6.8127	2.35079065147098e-11	2.66053e-05
3:101217914	431	-0.369818	-6.81211	2.35971110255819e-11	2.66053e-05
3:101219818	431	-0.369846	-6.81149	2.36915033738905e-11	2.66053e-05
3:101221069	431	-0.369892	-6.81159	2.3676232957151e-11	2.66053e-05
3:101221898	431	-0.370225	-6.81685	2.28868070091011e-11	2.66053e-05
3:101222117	431	-0.369913	-6.81134	2.37155298560434e-11	2.66053e-05
3:101222450	431	-0.36992	-6.81143	2.3701473388116e-11	2.66053e-05
3:101225493	431	-0.369966	-6.8111	2.37519921056777e-11	2.66053e-05
3:101228036	431	-0.370018	-6.81048	2.38465154502375e-11	2.66053e-05
3:101229514	431	-0.37002	-6.80984	2.3946247992005e-11	2.66053e-05
3:101236059	431	-0.375132	-6.89015	1.4231851901759e-11	2.66053e-05
3:101236719	431	-0.375114	-6.88845	1.43898925248541e-11	2.66053e-05
3:101238089	431	-0.375079	-6.88583	1.46373789089365e-11	2.66053e-05
3:101238259	431	-0.375143	-6.88611	1.46109243902617e-11	2.66053e-05
3:101238546	431	-0.375222	-6.88667	1.45575711624511e-11	2.66053e-05
3:101249344	431	-0.376501	-6.88926	1.43145142930183e-11	2.66053e-05
3:101252514	431	-0.377085	-6.89213	1.40494943744662e-11	2.66053e-05
3:101254399	431	-0.377194	-6.88661	1.45634563021969e-11	2.66053e-05
3:101254710	431	-0.377356	-6.89311	1.39594538531886e-11	2.66053e-05
3:101260946	431	-0.378103	-6.89622	1.36798938194716e-11	2.66053e-05
3:101262840	431	-0.378233	-6.8957	1.37263101628089e-11	2.66053e-05
3:101262881	431	-0.378241	-6.89577	1.37202676213366e-11	2.66053e-05
3:101263883	431	-0.376743	-6.88295	1.4914316808309e-11	2.66053e-05
3:101265833	431	-0.376909	-6.88327	1.48833915340176e-11	2.66053e-05
3:101267173	431	-0.376996	-6.8832	1.48896736587901e-11	2.66053e-05
3:101268080	431	-0.377095	-6.88463	1.47517606090927e-11	2.66053e-05
3:101269297	431	-0.377339	-6.88681	1.45441504133728e-11	2.66053e-05
3:101269842	431	-0.37723	-6.88524	1.46936914197755e-11	2.66053e-05
3:101269890	431	-0.377227	-6.88513	1.47037673122345e-11	2.66053e-05
3:5861969	111	905.8	6.85731	1.76160135591641e-11	2.66053e-05
3:101080040	431	-0.366434	-6.78908	2.73709486388566e-11	2.68847e-05
3:101080265	431	-0.366434	-6.789	2.7385589103598e-11	2.68847e-05
6:29614419	78	-0.436184	-6.62576	7.74470658708339e-11	2.85005e-05
6:29910538	78	-0.392633	-6.6204	8.01051659542358e-11	2.94365e-05
3:100911133	431	0.583283	6.73168	3.95440692219011e-11	3.0031e-05
3:101084717	431	-0.369578	-6.74588	3.61119782097724e-11	3.0031e-05
3:101089952	431	-0.369387	-6.74271	3.68503679280184e-11	3.0031e-05
3:101089993	431	-0.369385	-6.74273	3.68464510796863e-11	3.0031e-05
3:101090378	431	-0.369367	-6.74246	3.69090229389563e-11	3.0031e-05
3:101092849	431	-0.369249	-6.7408	3.73048343277254e-11	3.0031e-05
3:101093861	431	-0.36922	-6.74068	3.73326709603727e-11	3.0031e-05
3:101094124	431	-0.369222	-6.7408	3.73031806711903e-11	3.0031e-05
3:101094143	431	-0.369218	-6.74072	3.73236697183419e-11	3.0031e-05
3:101094477	431	-0.369207	-6.74066	3.73383753487253e-11	3.0031e-05
3:101096457	431	-0.369057	-6.7389	3.77605153617666e-11	3.0031e-05
3:101098265	431	-0.368957	-6.73763	3.80675445995517e-11	3.0031e-05
3:101100965	431	-0.368824	-6.73597	3.84734863470028e-11	3.0031e-05
3:101108833	431	-0.368546	-6.73319	3.91624674011487e-11	3.0031e-05
3:101108972	431	-0.368546	-6.73323	3.91527778748336e-11	3.0031e-05
3:101109166	431	-0.368542	-6.73321	3.91596679730693e-11	3.0031e-05
3:101109315	431	-0.36855	-6.73335	3.91236826055867e-11	3.0031e-05
3:101109702	431	-0.368543	-6.73328	3.91421603217991e-11	3.0031e-05
3:101111356	431	-0.368531	-6.73337	3.91179522349912e-11	3.0031e-05
3:101113177	431	-0.368505	-6.73306	3.91958715333928e-11	3.0031e-05
3:101114695	431	-0.368923	-6.73749	3.8101687504427e-11	3.0031e-05
3:101115879	431	-0.368494	-6.73321	3.91575974691677e-11	3.0031e-05
3:101116206	431	-0.368481	-6.73307	3.91941223788219e-11	3.0031e-05
3:101118309	431	-0.36844	-6.7329	3.9236841230234e-11	3.0031e-05
3:101119857	431	-0.368429	-6.73279	3.9263465943863e-11	3.0031e-05
3:101121528	431	-0.368346	-6.73158	3.95688349000289e-11	3.0031e-05
3:101124225	431	-0.368323	-6.73173	3.95296644169039e-11	3.0031e-05
3:101124239	431	-0.368335	-6.73196	3.94713097497693e-11	3.0031e-05
3:101127464	431	-0.368308	-6.73204	3.9453213985282e-11	3.0031e-05
3:101127571	431	-0.368314	-6.73226	3.9396531443703e-11	3.0031e-05
3:101127931	431	-0.368321	-6.73244	3.93505497971762e-11	3.0031e-05
3:101130185	431	-0.368298	-6.73266	3.92971026645964e-11	3.0031e-05
3:101133037	431	-0.368632	-6.73703	3.82137484996915e-11	3.0031e-05
3:101134057	431	-0.368218	-6.73202	3.94582081235257e-11	3.0031e-05
3:101134818	431	-0.368779	-6.73976	3.75530082209278e-11	3.0031e-05
3:101135210	431	-0.368222	-6.73258	3.9315086238999e-11	3.0031e-05
3:101135380	431	-0.368214	-6.7325	3.93352746236871e-11	3.0031e-05
3:101135894	431	-0.368198	-6.73244	3.93513472983007e-11	3.0031e-05
3:101136385	431	-0.368181	-6.73238	3.93666440961947e-11	3.0031e-05
3:101147411	431	-0.368003	-6.73245	3.93488920975414e-11	3.0031e-05
3:101150767	431	-0.367939	-6.73245	3.93477566079795e-11	3.0031e-05
3:101150997	431	-0.367931	-6.73199	3.94637916545209e-11	3.0031e-05
3:101154752	431	-0.367873	-6.73283	3.92545257696007e-11	3.0031e-05
3:101155630	431	-0.367865	-6.7329	3.92355341481628e-11	3.0031e-05
3:101161863	431	-0.367745	-6.73236	3.93727853299023e-11	3.0031e-05
3:101163750	431	-0.367711	-6.73228	3.93911475865933e-11	3.0031e-05
3:101165585	431	-0.36766	-6.73216	3.94211287284476e-11	3.0031e-05
3:101165724	431	-0.367648	-6.73204	3.94512477560344e-11	3.0031e-05
3:101165809	431	-0.367642	-6.73196	3.94724184582902e-11	3.0031e-05
3:101165915	431	-0.367634	-6.73174	3.95289286493125e-11	3.0031e-05
3:101166118	431	-0.367635	-6.73188	3.94926527947627e-11	3.0031e-05
3:101168668	431	-0.367543	-6.7314	3.96144528529304e-11	3.0031e-05
3:101172871	431	-0.367465	-6.73141	3.96118708971451e-11	3.0031e-05
3:101173709	431	-0.367464	-6.73169	3.95417362705814e-11	3.0031e-05
3:101174003	431	-0.367434	-6.73125	3.96515098655023e-11	3.0031e-05
3:101174214	431	-0.36751	-6.73104	3.97051612621252e-11	3.0031e-05
3:101177644	431	-0.368539	-6.75825	3.33606221031837e-11	3.0031e-05
3:101179157	431	-0.367338	-6.73118	3.96705120704612e-11	3.0031e-05
3:101179364	431	-0.367352	-6.73157	3.95712275870963e-11	3.0031e-05
3:101179570	431	-0.367333	-6.73146	3.95982642141322e-11	3.0031e-05
3:101181668	431	-0.367221	-6.73035	3.98804583179478e-11	3.0031e-05
3:101181890	431	-0.367216	-6.73031	3.98897873870762e-11	3.0031e-05
3:101182901	431	-0.367179	-6.72995	3.99829217215119e-11	3.0031e-05
3:101184134	431	-0.367188	-6.73036	3.98779359563743e-11	3.0031e-05
3:101186484	431	-0.367152	-6.7305	3.98426604391307e-11	3.0031e-05
3:101187407	431	-0.3671	-6.73009	3.99454098211777e-11	3.0031e-05
3:101188007	431	-0.367084	-6.73005	3.9957687897436e-11	3.0031e-05
3:101190517	431	-0.367042	-6.73053	3.98347132811452e-11	3.0031e-05
3:101190807	431	-0.367038	-6.73054	3.9831402107582e-11	3.0031e-05
3:101190939	431	-0.367084	-6.73098	3.97196322310458e-11	3.0031e-05
3:101195405	431	-0.366902	-6.73008	3.99484164690352e-11	3.0031e-05
3:101196663	431	-0.366845	-6.72941	4.01203886531584e-11	3.0031e-05
3:101196785	431	-0.366838	-6.72943	4.01158169701712e-11	3.0031e-05
3:101204536	431	-0.366999	-6.73624	3.84083890287173e-11	3.0031e-05
3:101206817	431	-0.366898	-6.73571	3.8538826272078e-11	3.0031e-05
3:101209129	431	-0.366798	-6.73512	3.86835457455689e-11	3.0031e-05
3:101212304	431	-0.366629	-6.7343	3.88868532481044e-11	3.0031e-05
3:101212889	431	-0.366569	-6.73371	3.90324238061931e-11	3.0031e-05
3:101214954	431	-0.366432	-6.73282	3.92563135889684e-11	3.0031e-05
3:101215004	431	-0.366425	-6.73271	3.92834032219019e-11	3.0031e-05
3:101215147	431	-0.366404	-6.73248	3.93414523604391e-11	3.0031e-05
3:101218361	431	-0.366194	-6.73128	3.96443013782885e-11	3.0031e-05
3:101219464	431	-0.366122	-6.73051	3.98399552441338e-11	3.0031e-05
3:101219889	431	-0.366079	-6.7302	3.9917992796748e-11	3.0031e-05
3:101220694	431	-0.365994	-6.72922	4.01704371530664e-11	3.0031e-05
3:101220727	431	-0.365993	-6.72933	4.01405493707974e-11	3.0031e-05
3:101226952	431	0.619355	6.75481	3.41046839920881e-11	3.0031e-05
3:101200573	431	-0.366575	-6.7272	4.0690329103366e-11	3.00934e-05
3:101200959	431	-0.366565	-6.72756	4.05963408265683e-11	3.00934e-05
3:101200970	431	-0.366564	-6.72755	4.0598775071093e-11	3.00934e-05
3:101221622	431	-0.365893	-6.72829	4.04095995690744e-11	3.00934e-05
3:101198876	431	-0.366625	-6.72632	4.09193416289629e-11	3.01819e-05
12:4403507	341	-30.0929	-6.59804	9.22103945961289e-11	3.05689e-05
6:29691857	78	-0.366425	-6.61244	8.42265254762395e-11	3.07377e-05
6:29695305	78	-0.366423	-6.61246	8.42157131435641e-11	3.07377e-05
6:29695466	78	-0.366423	-6.61246	8.42157131435641e-11	3.07377e-05
6:29695713	78	-0.366421	-6.6124	8.42443398152496e-11	3.07377e-05
12:69776183	417	0.453001	6.59671	9.29826993000727e-11	3.07704e-05
12:69776299	417	0.452954	6.59619	9.32869935206875e-11	3.08165e-05
6:29695854	78	-0.36636	-6.61002	8.55144792078353e-11	3.11569e-05
3:101223836	431	-0.365139	-6.717	4.34270614604486e-11	3.18065e-05
3:101224266	431	-0.365093	-6.7165	4.35665565861803e-11	3.18065e-05
3:101224976	431	-0.365059	-6.71636	4.36044461262027e-11	3.18065e-05
3:101225726	431	-0.365018	-6.71615	4.36632887765777e-11	3.18065e-05
3:101226547	431	-0.364977	-6.71602	4.36983881098513e-11	3.18065e-05
3:101228365	431	-0.364859	-6.71499	4.39862317385833e-11	3.18684e-05
3:101229423	431	-0.364793	-6.71486	4.40242615990494e-11	3.18684e-05
3:101230304	431	-0.364729	-6.71448	4.41300301971909e-11	3.18684e-05
3:101229112	431	-0.36474	-6.71348	4.44131124989166e-11	3.19891e-05
3:48780081	420	-0.384022	-6.71215	4.47887147087859e-11	3.21756e-05
3:48779715	420	-0.384009	-6.71149	4.49797589969237e-11	3.22289e-05
6:29691772	78	-0.367161	-6.60198	8.99513934448697e-11	3.26807e-05
6:29924889	78	-0.377529	-6.60147	9.02399510248546e-11	3.27393e-05
6:29710726	78	-0.419438	-6.60046	9.08165616365011e-11	3.2902e-05
3:48939080	420	-0.382933	-6.7051	4.684811082331e-11	3.34807e-05
3:48787219	420	-0.383446	-6.70276	4.7549608230393e-11	3.38942e-05
6:29864497	200	-0.440409	-6.5939	9.46384195550771e-11	3.41902e-05
3:48778027	420	-0.382898	-6.69895	4.87175630532394e-11	3.46372e-05
10:91001190	341	45.9541	7.0322	5.60141737459611e-12	3.57037e-05
6:29914089	78	-0.385984	-6.58454	1.00361932351185e-10	3.61562e-05
6:29732243	78	-0.420462	-6.5813	1.02424441017955e-10	3.68476e-05
6:29732407	78	-0.421057	-6.57974	1.03433185480583e-10	3.71131e-05
6:29910378	78	-0.383332	-6.57971	1.03451460501929e-10	3.71131e-05
6:29833128	78	-0.362621	-6.57772	1.04750333125255e-10	3.74744e-05
8:11673033	46	-0.472943	-6.8553	1.78468827522792e-11	3.78471e-05
8:11686089	46	-0.469231	-6.85542	1.78340347097191e-11	3.78471e-05
6:29715332	78	-0.419782	-6.57547	1.06235599007828e-10	3.78831e-05
6:29727954	78	-0.419778	-6.57532	1.06335411283925e-10	3.78831e-05
6:29721146	78	-0.419636	-6.56966	1.10171075143925e-10	3.89793e-05
6:29802221	78	-0.533629	-6.56929	1.10427778860176e-10	3.90164e-05
6:29915061	78	-0.367399	-6.5688	1.10764232965031e-10	3.90815e-05
12:69697366	196	0.637687	6.55394	1.21558210113123e-10	3.97344e-05
12:69697975	196	0.637694	6.55395	1.21546067712411e-10	3.97344e-05
12:69703971	196	0.637687	6.55394	1.21558210113123e-10	3.97344e-05
12:69704568	196	0.637714	6.55423	1.2133720419308e-10	3.97344e-05
12:69721907	417	0.60765	6.55326	1.22071811255635e-10	3.98327e-05
3:48801840	420	-0.381325	-6.67403	5.70729306140884e-11	4.04734e-05
6:29919433	78	-0.379602	-6.5551	1.20681324644085e-10	4.22325e-05
12:46883365	111	-6.29833	-6.53893	1.33500154489598e-10	4.34103e-05
6:29700519	78	-0.429344	-6.54667	1.27200205872179e-10	4.42127e-05
6:29709234	78	-0.367473	-6.54572	1.27962276607209e-10	4.44174e-05
6:29628740	78	-0.432068	-6.54489	1.2862196870356e-10	4.45358e-05
6:29700840	78	-0.367632	-6.54486	1.28649925730418e-10	4.45358e-05
6:29702510	78	-0.36758	-6.54452	1.28924579361477e-10	4.45708e-05
12:67245942	112	-1.91743	-6.53391	1.37741837708362e-10	4.47118e-05
3:48972892	420	-0.37819	-6.65744	6.33984312721113e-11	4.48439e-05
3:101063924	431	-0.359081	-6.65164	6.57673402376955e-11	4.58121e-05
3:101064820	431	-0.359081	-6.65164	6.57673402376955e-11	4.58121e-05
3:101066964	431	-0.359083	-6.65167	6.5757990304192e-11	4.58121e-05
3:101067067	431	-0.359085	-6.65169	6.5748830692652e-11	4.58121e-05
3:101069852	431	-0.359082	-6.65134	6.58942596239293e-11	4.58121e-05
3:101070004	431	-0.359078	-6.65125	6.59297793126465e-11	4.58121e-05
3:101073336	431	-0.359318	-6.6521	6.55772129135533e-11	4.58121e-05
8:11674793	46	-0.466739	-6.82419	2.18268601224632e-11	4.58379e-05
3:101072258	431	-0.359047	-6.65042	6.62802318156374e-11	4.59399e-05
3:101074782	431	-0.359011	-6.64938	6.67156335520609e-11	4.61258e-05
3:101076821	431	-0.358989	-6.64858	6.70523369954432e-11	4.62427e-05
3:48884147	420	-0.379196	-6.64683	6.78002965946509e-11	4.6642e-05
6:29899147	78	-0.375815	-6.53619	1.35796867444647e-10	4.68206e-05
3:48819668	420	-0.379313	-6.64147	7.01362923987934e-11	4.81289e-05
3:48914238	420	-0.378893	-6.64036	7.06292458984426e-11	4.83469e-05
6:29677249	78	-0.361913	-6.5286	1.42370032190562e-10	4.90211e-05
3:48817289	420	-0.378825	-6.63021	7.53038052798399e-11	4.97211e-05
3:48836392	420	-0.378467	-6.63408	7.34867176926203e-11	4.97211e-05
3:48838267	420	-0.378456	-6.63432	7.33743421107031e-11	4.97211e-05
3:48844059	420	-0.378365	-6.63347	7.37704414476066e-11	4.97211e-05
3:48844077	420	-0.378517	-6.63267	7.41442378627684e-11	4.97211e-05
3:48845251	420	-0.378506	-6.63259	7.41782470883573e-11	4.97211e-05
3:48850443	420	-0.378435	-6.63212	7.4398991778174e-11	4.97211e-05
3:48852639	420	-0.378183	-6.63184	7.4530383818142e-11	4.97211e-05
3:48857805	420	-0.378075	-6.63111	7.48758391520963e-11	4.97211e-05
3:48863835	420	-0.378101	-6.62951	7.5634746430805e-11	4.97211e-05
3:48871664	420	-0.377706	-6.62857	7.60837400158268e-11	4.97211e-05
3:48872998	420	-0.377706	-6.62857	7.60837400158268e-11	4.97211e-05
3:48888121	420	-0.377898	-6.62824	7.62415040698879e-11	4.97211e-05
3:48890119	420	-0.377898	-6.62824	7.62415040698879e-11	4.97211e-05
3:48890681	420	-0.377898	-6.62824	7.62415040698879e-11	4.97211e-05
3:48891275	420	-0.377898	-6.62824	7.62415040698879e-11	4.97211e-05
3:48893780	420	-0.377713	-6.62867	7.60382016786413e-11	4.97211e-05
3:48900347	420	-0.377914	-6.62852	7.61116980877336e-11	4.97211e-05
3:48906469	420	-0.377706	-6.62857	7.60837400158268e-11	4.97211e-05
6:29925972	78	-0.372108	-6.52429	1.46247645527524e-10	5.02216e-05
3:48911125	420	-0.377533	-6.62475	7.79391329775707e-11	5.07083e-05
6:29709734	78	-0.364503	-6.52224	1.48128698007607e-10	5.07875e-05
6:29710833	78	-0.364322	-6.52165	1.48665429386499e-10	5.07875e-05
6:29711124	78	-0.364321	-6.52163	1.48686551423912e-10	5.07875e-05
6:29711191	78	-0.364321	-6.52163	1.48686551423912e-10	5.07875e-05
3:48912829	420	-0.377464	-6.62329	7.86626878057225e-11	5.10587e-05
6:29925127	78	-0.372152	-6.52016	1.50055315687703e-10	5.11191e-05
6:29705688	78	-0.364922	-6.51877	1.5135720086038e-10	5.14943e-05
6:29834199	200	-0.377046	-6.51852	1.51595100163991e-10	5.1507e-05
6:29704921	78	-0.364965	-6.51771	1.52361346609337e-10	5.1699e-05
6:29702679	78	-0.365121	-6.51741	1.5264314441349e-10	5.17263e-05
3:48935583	420	-0.377991	-6.62039	8.01130371012081e-11	5.17565e-05
3:48937761	420	-0.377981	-6.62073	7.99390381520861e-11	5.17565e-05
6:29712036	78	-0.364093	-6.51696	1.53076067791556e-10	5.1803e-05
6:29828660	200	-0.377084	-6.51675	1.53272858773877e-10	5.1803e-05
3:48878407	420	-0.377929	-6.61773	8.14636595823414e-11	5.24038e-05
3:48919232	420	-0.377217	-6.61767	8.14948579675516e-11	5.24038e-05
3:49232728	420	-0.360063	-6.61462	8.30790509509211e-11	5.32982e-05
3:48924900	420	-0.37723	-6.61321	8.38198946045734e-11	5.36487e-05
3:48897595	420	-0.377143	-6.61167	8.46361569077186e-11	5.36995e-05
3:48905161	420	-0.377142	-6.6117	8.46186646774288e-11	5.36995e-05
3:48926816	420	-0.376936	-6.61159	8.46778204366707e-11	5.36995e-05
3:49237334	420	-0.360032	-6.61228	8.43099684218371e-11	5.36995e-05
6:29822261	200	-0.376385	-6.50883	1.61009016475199e-10	5.41327e-05
6:29822413	200	-0.376385	-6.50883	1.61009016475199e-10	5.41327e-05
6:29826092	200	-0.37639	-6.50886	1.60978741908488e-10	5.41327e-05
6:29691774	78	-0.419623	-6.50763	1.62209877571879e-10	5.44227e-05
6:29822139	200	-0.376317	-6.50755	1.62295126863993e-10	5.44227e-05
6:29838642	78	-0.388031	-6.50625	1.63606859038034e-10	5.4791e-05
6:29730848	78	-0.351307	-6.50553	1.64344044220098e-10	5.49662e-05
6:29697681	78	-0.417897	-6.50337	1.66563429161104e-10	5.54199e-05
6:29821567	200	-0.37615	-6.50349	1.66435215143334e-10	5.54199e-05
3:48934102	420	-0.376664	-6.60581	8.78125391501329e-11	5.54325e-05
3:49219669	420	-0.359253	-6.6021	8.9883230079112e-11	5.66101e-05
3:48833348	420	-0.377807	-6.60168	9.01198583850177e-11	5.6613e-05
3:48937790	420	-0.376683	-6.60137	9.02982775339894e-11	5.6613e-05
6:29841280	200	-0.374215	-6.49972	1.70377003584233e-10	5.66154e-05
3:48833347	420	-0.377783	-6.60096	9.0529601106183e-11	5.66293e-05
3:48920127	420	-0.376611	-6.59983	9.11787343916694e-11	5.69064e-05
6:29833840	200	-0.373854	-6.498	1.72203713491024e-10	5.70012e-05
3:48951259	420	-0.376764	-6.59896	9.16777819269676e-11	5.70887e-05
6:29841990	200	-0.374114	-6.49643	1.73889731739408e-10	5.73018e-05
6:29842409	200	-0.374149	-6.4961	1.7424470211363e-10	5.73075e-05
6:29835026	200	-0.373618	-6.49289	1.77749057426352e-10	5.80284e-05
6:29849674	200	-0.37732	-6.49313	1.77486986640014e-10	5.80284e-05
12:69705682	196	0.630646	6.49122	1.79596425188317e-10	5.8197e-05
3:49266772	420	-0.359381	-6.59154	9.60489529840891e-11	5.95418e-05
3:49229930	420	-0.358582	-6.59055	9.66473957328995e-11	5.97385e-05
3:49230096	420	-0.358575	-6.5903	9.67993749350613e-11	5.97385e-05
6:29936307	200	-0.36715	-6.48384	1.88005713620397e-10	6.04404e-05
6:29936404	200	-0.367155	-6.48389	1.87951700869022e-10	6.04404e-05
6:29937148	200	-0.367093	-6.48353	1.88363892497622e-10	6.04799e-05
6:29937104	200	-0.367068	-6.48318	1.88775194079964e-10	6.05363e-05
8:11685981	46	-0.383375	-6.77667	2.96428957306089e-11	6.16535e-05
3:49261594	420	-0.359265	-6.58405	1.00670703686596e-10	6.18509e-05
6:29935576	200	-0.366967	-6.47874	1.9403253003504e-10	6.18717e-05
6:29935590	200	-0.366959	-6.47865	1.94144061377642e-10	6.18717e-05
3:49275964	420	-0.358974	-6.58248	1.01665327615562e-10	6.23232e-05
3:48952284	420	-0.375488	-6.58049	1.0294744011459e-10	6.28876e-05
3:48952385	420	-0.375274	-6.57999	1.03269882995057e-10	6.28876e-05
3:49237394	420	-0.3582	-6.58026	1.0309249794021e-10	6.28876e-05
3:48954074	420	-0.375128	-6.57758	1.04842811602337e-10	6.37048e-05
3:49249871	420	-0.357985	-6.57628	1.05700864980073e-10	6.4085e-05
3:48956862	420	-0.375142	-6.5747	1.06749735563539e-10	6.4579e-05
3:48957147	420	-0.37512	-6.57433	1.06994564174777e-10	6.45855e-05
12:130948945	111	-7.67245	-6.47362	2.00274747496049e-10	6.47854e-05
3:48960938	420	-0.374968	-6.57178	1.08720559933535e-10	6.54841e-05
3:48947183	420	-0.375034	-6.56908	1.10574603660783e-10	6.64557e-05
6:29671300	78	-0.372777	-6.46301	2.13856723079424e-10	6.74982e-05
3:49262307	420	-0.357515	-6.56502	1.13422018221326e-10	6.80188e-05
6:29841280	78	-0.370615	-6.45907	2.19116758842891e-10	6.89745e-05
3:49263850	420	-0.357396	-6.56243	1.15269686881548e-10	6.89769e-05
6:29707050	78	-0.413191	-6.45729	2.21539535619108e-10	6.9647e-05
6:29937833	78	-0.349279	-6.45711	2.21795392123024e-10	6.9647e-05
3:49252364	420	-0.357536	-6.56052	1.1665505069729e-10	6.96548e-05
3:48995487	420	-0.37422	-6.55894	1.17817001981571e-10	7.00884e-05
3:48999323	420	-0.374217	-6.55884	1.17889358003151e-10	7.00884e-05
3:49202782	420	-0.357305	-6.55823	1.18338485058064e-10	7.02041e-05
3:49193081	420	-0.357111	-6.55552	1.20364724490916e-10	7.08289e-05
3:49194331	420	-0.357382	-6.55623	1.19830950743287e-10	7.08289e-05
3:49196132	420	-0.357123	-6.55567	1.20246550792667e-10	7.08289e-05
3:49200627	420	-0.3571	-6.55544	1.2041874575586e-10	7.08289e-05
12:69797628	417	0.57234	6.45792	2.20684887316045e-10	7.12644e-05
12:69795023	417	0.426458	6.45738	2.21427049641037e-10	7.13557e-05
3:48962128	420	-0.374048	-6.55263	1.22555306523564e-10	7.19323e-05
6:29841990	78	-0.370267	-6.45119	2.3003462753846e-10	7.20581e-05
6:29713370	78	-0.412356	-6.4508	2.30601299345774e-10	7.20598e-05
6:29842409	78	-0.370307	-6.45096	2.30362934202153e-10	7.20598e-05
3:49299375	420	-0.356445	-6.54993	1.24635137071351e-10	7.29977e-05
3:49275805	420	-0.356642	-6.54874	1.2556959416203e-10	7.33892e-05
3:48977398	420	-0.373385	-6.54677	1.27123435338768e-10	7.41402e-05
3:48979231	420	-0.373082	-6.54494	1.28584146359779e-10	7.46986e-05
3:48986399	420	-0.37299	-6.5409	1.31865188280884e-10	7.46986e-05
3:48988760	420	-0.372819	-6.54121	1.31608851574881e-10	7.46986e-05
3:48992582	420	-0.372985	-6.54095	1.31820786288691e-10	7.46986e-05
3:48992855	420	-0.372985	-6.54095	1.31820786288691e-10	7.46986e-05
3:48996137	420	-0.372795	-6.54066	1.3206636637733e-10	7.46986e-05
3:48996606	420	-0.372814	-6.54107	1.31727355325135e-10	7.46986e-05
3:49004723	420	-0.372797	-6.54083	1.31921652803053e-10	7.46986e-05
3:49007638	420	-0.372805	-6.54096	1.31819179351303e-10	7.46986e-05
3:49013383	420	-0.373133	-6.54131	1.3153045145106e-10	7.46986e-05
3:49016056	420	-0.372997	-6.54068	1.32043603893495e-10	7.46986e-05
3:49025101	420	-0.372837	-6.54048	1.32209267155227e-10	7.46986e-05
3:49032205	420	-0.372836	-6.54037	1.32301309244276e-10	7.46986e-05
3:49035211	420	-0.372857	-6.54024	1.32413274130947e-10	7.46986e-05
3:49193216	420	-0.356825	-6.54141	1.31443685133564e-10	7.46986e-05
3:49200692	420	-0.356873	-6.54234	1.30686605494885e-10	7.46986e-05
3:49081247	420	-0.372885	-6.53882	1.33587066094774e-10	7.49012e-05
3:49105136	420	-0.372843	-6.53917	1.33295154266173e-10	7.49012e-05
3:49286797	420	-0.356067	-6.53884	1.33570357247669e-10	7.49012e-05
3:49097582	420	-0.373011	-6.53843	1.33913283538302e-10	7.49318e-05
3:161122803	111	-449.771	-6.53728	1.34873796415272e-10	7.53165e-05
3:49109593	420	-0.372889	-6.53597	1.35985613741115e-10	7.5784e-05
6:29730002	78	-0.348855	-6.44134	2.44435443189469e-10	7.5921e-05
3:49114544	420	-0.372649	-6.53273	1.38760476130291e-10	7.71745e-05
6:29699156	78	-0.36211	-6.43826	2.49117406769062e-10	7.72818e-05
8:11653825	46	0.369877	6.73864	3.78223398367127e-11	7.79165e-05
6:29932897	200	-0.367895	-6.43426	2.55325831416469e-10	7.91122e-05
3:49075988	420	-0.372686	-6.52776	1.43122241772289e-10	7.94402e-05
3:49030828	420	-0.372107	-6.52381	1.46686520089656e-10	8.10963e-05
3:49045355	420	-0.372066	-6.5238	1.46693939174194e-10	8.10963e-05
3:49035885	420	-0.372224	-6.52298	1.47444210167239e-10	8.11857e-05
3:49044767	420	-0.372224	-6.52329	1.47162612805123e-10	8.11857e-05
6:29700820	78	-0.423093	-6.42961	2.62748205131239e-10	8.13139e-05
3:49088112	420	-0.372264	-6.52152	1.4878596704899e-10	8.15988e-05
3:49097783	420	-0.372245	-6.52178	1.48547473150039e-10	8.15988e-05
12:69799163	417	0.568946	6.43153	2.59655098859452e-10	8.34167e-05
6:29834199	78	-0.370572	-6.42491	2.70450306379376e-10	8.34963e-05
6:29835026	78	-0.368556	-6.42493	2.70415952923913e-10	8.34963e-05
6:29802690	78	-0.37686	-6.41904	2.80373015646121e-10	8.61256e-05
6:30118582	78	-0.400422	-6.41757	2.82920216818253e-10	8.67208e-05
6:29833840	78	-0.368066	-6.41649	2.84804702917017e-10	8.70906e-05
6:29699713	78	-0.360929	-6.41601	2.85636108899913e-10	8.71373e-05
6:29802045	78	-0.376804	-6.41605	2.85569533733175e-10	8.71373e-05
6:29777676	78	-0.368704	-6.41498	2.87451821473093e-10	8.75872e-05
6:29803526	78	-0.376595	-6.4144	2.88479306350754e-10	8.77961e-05
12:19872765	341	55.5375	6.42042	2.78013754940193e-10	8.91613e-05
6:29819202	78	-0.376418	-6.41014	2.96122634836053e-10	8.98173e-05
6:29818159	200	-0.37128	-6.40893	2.98337029672723e-10	9.0368e-05
6:29803880	200	-0.370813	-6.40007	3.14986431939374e-10	9.37528e-05
6:29849674	78	-0.370652	-6.39645	3.22047228517054e-10	9.57434e-05
6:29698031	78	-0.3614	-6.39588	3.2317358052244e-10	9.59672e-05
3:49133310	420	-0.370759	-6.495	1.75437261188354e-10	9.60242e-05
6:29755990	78	-0.367329	-6.39265	3.29632681177969e-10	9.77723e-05
6:29767127	78	-0.367914	-6.39113	3.32707398761642e-10	9.85704e-05
3:49052785	420	-0.374245	-6.48789	1.83348672479924e-10	0.000100156
12:69755003	470	0.367229	6.40095	3.13285343643972e-10	0.000100301
6:29911419	78	-0.361981	-6.38425	3.47002385700612e-10	0.000102569
3:49134914	420	-0.369713	-6.48358	1.8830808231843e-10	0.000102662
12:69775972	470	0.367502	6.39641	3.22130812748234e-10	0.000102868
12:69776461	470	0.367558	6.39627	3.22403517665609e-10	0.000102868
12:69774377	470	0.367034	6.39467	3.25583773492401e-10	0.000103354
12:69774618	470	0.367096	6.39478	3.2535376091424e-10	0.000103354
12:69776886	470	0.367612	6.39468	3.25549006835062e-10	0.000103354
12:69757429	470	0.366587	6.3931	3.28728965065396e-10	0.000103474
12:69758547	470	0.366588	6.3931	3.28711012009904e-10	0.000103474
12:69764388	470	0.366611	6.39335	3.28211483552785e-10	0.000103474
12:69765421	470	0.366604	6.39321	3.2849569902651e-10	0.000103474
12:69771911	470	0.366768	6.39385	3.27207692315405e-10	0.000103474
12:69758871	470	0.366554	6.39244	3.30057772204411e-10	0.000103609
12:69775103	470	0.367423	6.39233	3.3026702762434e-10	0.000103609
6:29765271	78	-0.367187	-6.3785	3.59432360201576e-10	0.000105878
12:69778914	470	0.367619	6.38813	3.38871910790236e-10	0.00010613
3:49274826	420	-0.353962	-6.47718	1.95920044877047e-10	0.000106601
12:69752509	470	0.368403	6.38607	3.43165630695819e-10	0.000107295
3:49273996	420	-0.353814	-6.47579	1.97610903138397e-10	0.000107309
12:69779789	470	0.367637	6.38549	3.44378609372146e-10	0.000107316
12:69825408	150	0.393628	6.3855	3.4437137171494e-10	0.000107316
6:29935798	200	-0.368251	-6.37577	3.65466230947518e-10	0.000107532
12:69754189	470	0.368512	6.38382	3.47914711003548e-10	0.000108237
12:69780907	470	0.367574	6.38251	3.50725966141553e-10	0.000108931
6:30033884	78	-0.419334	-6.37179	3.74453763368512e-10	0.000109924
12:69781528	470	0.367487	6.37974	3.567178974878e-10	0.000110608
12:69782044	470	0.367461	6.37794	3.60655732577592e-10	0.000111644
12:69782857	470	0.367373	6.3751	3.66961262352684e-10	0.000113408
6:30044986	78	-0.419068	-6.36439	3.91747317305333e-10	0.000113899
3:49287759	420	-0.353055	-6.46276	2.14191925887694e-10	0.000116085
6:30002335	78	-0.420649	-6.36032	4.01605681862865e-10	0.000116431
3:48739883	420	-0.3698	-6.46111	2.16382643678235e-10	0.000117042
3:49139966	420	-0.368135	-6.45899	2.19226177626881e-10	0.000118348
12:69784774	470	0.367103	6.36784	3.83604482799752e-10	0.000118356
12:18098488	111	-36.6522	-6.36605	3.87800798323984e-10	0.000119454
6:29865718	200	-0.367934	-6.35553	4.13479529668571e-10	0.000119738
6:29828660	78	-0.366885	-6.35422	4.16804670554987e-10	0.00012043
12:69785712	470	0.366912	6.363	3.95089607309312e-10	0.000121334
12:69785748	470	0.36691	6.36295	3.95202394734805e-10	0.000121334
3:49178846	420	-0.366892	-6.45406	2.26003804027877e-10	0.000121764
3:49181885	420	-0.366821	-6.45344	2.26876982147969e-10	0.000121764
3:49182237	420	-0.366821	-6.45344	2.26877302407422e-10	0.000121764
3:49174006	420	-0.36685	-6.45203	2.28848714501732e-10	0.00012193
3:49182932	420	-0.366915	-6.45208	2.28785405943067e-10	0.00012193
3:49184795	420	-0.36692	-6.45196	2.28955574421897e-10	0.00012193
3:49189195	420	-0.366991	-6.45278	2.27790749176958e-10	0.00012193
6:29672941	78	-0.349361	-6.35199	4.22509331208982e-10	0.000121941
6:36559290	402	1.97977	6.3516	4.23496817754391e-10	0.000122089
12:69823491	417	0.416249	6.36072	4.0062467709963e-10	0.000122797
6:29798794	78	-0.362608	-6.34969	4.28467181138221e-10	0.000123383
3:49085923	420	-0.369372	-6.44917	2.32922212552514e-10	0.000123804
6:29802233	78	-0.527657	-6.34267	4.47168259999606e-10	0.000127482
6:29818159	78	-0.366131	-6.33975	4.55155470536973e-10	0.000127613
6:29821567	78	-0.36591	-6.34011	4.5418252184879e-10	0.000127613
6:29822139	78	-0.365806	-6.33913	4.56888083213925e-10	0.000127613
6:29822261	78	-0.365871	-6.34034	4.53535978187631e-10	0.000127613
6:29822413	78	-0.365871	-6.34034	4.53535978187631e-10	0.000127613
6:29826092	78	-0.365897	-6.34076	4.52369921149809e-10	0.000127613
6:29854795	200	-0.367408	-6.34213	4.48621866359778e-10	0.000127613
6:29917168	200	-0.372901	-6.34026	4.53771552422506e-10	0.000127613
6:29934022	200	-0.355524	-6.33956	4.55684415775894e-10	0.000127613
6:36555422	402	1.96991	6.33755	4.61285312343833e-10	0.000127681
12:69802927	417	0.559383	6.3533	4.19152778930442e-10	0.000128266
6:29856330	200	-0.36584	-6.33646	4.64361642718798e-10	0.000128296
6:29874974	78	-0.37	-6.33196	4.77244888201279e-10	0.000131109
12:69732105	470	0.365785	6.34943	4.29149156649887e-10	0.00013111
6:29935108	200	-0.353298	-6.32801	4.88810922291494e-10	0.00013343
3:49181218	420	-0.366097	-6.4353	2.53710349696395e-10	0.000134335
3:49183955	420	-0.366134	-6.43542	2.53519460580736e-10	0.000134335
6:29690694	78	-0.356677	-6.32547	4.96399285889295e-10	0.000135358
6:29691019	78	-0.356656	-6.3251	4.97510178826564e-10	0.000135517
3:49135961	420	-0.366685	-6.43345	2.56613179420472e-10	0.000135612
6:29894243	78	-0.368977	-6.32447	4.99432903835584e-10	0.000135897
6:29896484	78	-0.371985	-6.32394	5.01026201078192e-10	0.000136186
5:108736187	341	8.72409	7.03674	5.43539860481096e-12	0.000136506
6:30106070	78	-0.394598	-6.3194	5.1503743744364e-10	0.000139699
3:49145741	420	-0.365426	-6.42586	2.68878649379203e-10	0.000141822
6:29803880	78	-0.364715	-6.31335	5.34254255847092e-10	0.000144606
3:49184664	420	-0.365428	-6.42137	2.76387776582271e-10	0.000145228
6:29872774	200	-0.363363	-6.30908	5.48246170528726e-10	0.000147306
6:29928487	78	-0.368767	-6.30884	5.49043593124987e-10	0.000147366
3:49157771	420	-0.364699	-6.41863	2.81084690271004e-10	0.000147415
6:30104783	78	-0.393986	-6.30753	5.53440507093653e-10	0.000148391
12:69767963	470	0.364133	6.32817	4.88333736354407e-10	0.000148948
12:69767949	470	0.364074	6.32685	4.92278784129016e-10	0.000149907
6:29791033	78	-0.357377	-6.3012	5.75046954087713e-10	0.000153544
6:29932738	78	-0.368003	-6.29955	5.8081405719359e-10	0.000154706
6:29932865	78	-0.368022	-6.29957	5.80749889941037e-10	0.000154706
6:29937580	78	-0.36785	-6.2977	5.87351159720746e-10	0.000156018
6:29937493	78	-0.367809	-6.29716	5.89272252339133e-10	0.000156205
6:29937541	78	-0.367809	-6.29716	5.89272252339133e-10	0.000156205
6:29787202	78	-0.357076	-6.29551	5.9516112823666e-10	0.000157441
6:29785101	78	-0.356692	-6.28979	6.1608479616999e-10	0.000161975
6:29784503	78	-0.356588	-6.28802	6.22697169254701e-10	0.000163379
12:69750839	196	0.886675	6.31205	5.38486211988283e-10	0.000163711
3:48724811	420	-0.364916	-6.39839	3.18233818351247e-10	0.000166581
6:29909840	482	0.348143	6.28342	6.4024207428801e-10	0.00016747
3:101073441	431	-0.354076	-6.39383	3.2725074096345e-10	0.000170976
12:69799690	417	0.415653	6.30332	5.67723539774389e-10	0.00017204
3:49156676	420	-0.363184	-6.38983	3.35372960479871e-10	0.000174889
3:48727112	420	-0.364435	-6.38832	3.38485842324889e-10	0.000176179
6:29676823	78	-0.341796	-6.27152	6.87870776026972e-10	0.000176715
12:69752347	196	0.878232	6.29703	5.89723590792388e-10	0.000178418
6:29740166	78	-0.355303	-6.26821	7.01723313998043e-10	0.000178817
6:29742257	78	-0.355301	-6.2683	7.01358883183279e-10	0.000178817
6:29773158	78	-0.355376	-6.26493	7.15721520943828e-10	0.000181484
6:29744623	78	-0.354587	-6.26105	7.32624407179755e-10	0.000185039
6:29784693	78	-0.356252	-6.26017	7.36525460301842e-10	0.000185842
6:29772098	78	-0.355305	-6.25993	7.37591530361344e-10	0.000185928
6:29745350	78	-0.354429	-6.25958	7.39140406885591e-10	0.000186136
3:48730116	420	-0.363809	-6.37883	3.58688788062842e-10	0.000186343
6:29745075	78	-0.354385	-6.25903	7.41611331608254e-10	0.000186393
6:29745175	78	-0.354388	-6.25905	7.41513531883897e-10	0.000186393
8:11677458	46	-0.375267	-6.59303	9.51556945436053e-11	0.000188833
6:29604124	78	-0.411496	-6.2538	7.65299402610997e-10	0.000191783
6:29755760	78	-0.354452	-6.25384	7.65093450855244e-10	0.000191783
9:26071250	187	1.92261	6.89338	1.39349808819768e-11	0.000193739
6:29757715	78	-0.35444	-6.24989	7.83457703616952e-10	0.000195951
3:48735558	420	-0.363289	-6.36847	3.82125276621829e-10	0.000198145
12:69741378	196	0.885938	6.27692	6.6584032745663e-10	0.000201121
6:29795747	78	-0.356087	-6.24128	8.25063144318717e-10	0.000205956
6:29795751	78	-0.356098	-6.24132	8.24856749725007e-10	0.000205956
8:11675363	46	-0.37457	-6.57528	1.0636159384543e-10	0.000209152
6:29762303	78	-0.354177	-6.23562	8.53550421966781e-10	0.000212448
8:11675248	46	-0.374287	-6.57043	1.09639498503707e-10	0.000213656
6:94276709	23	-100.384	-6.23371	8.63377417287653e-10	0.000214686
6:29865718	78	-0.359747	-6.23007	8.82439451971431e-10	0.00021879
12:69814495	417	0.546601	6.26209	7.28067240734926e-10	0.000219563
12:69814792	417	0.546591	6.26112	7.32348832431034e-10	0.000220498
12:69815151	417	0.546534	6.25958	7.39122541362228e-10	0.00022218
12:69815236	417	0.546504	6.25892	7.42088467966337e-10	0.000222713
12:69815826	417	0.387825	6.25808	7.45825854399435e-10	0.000223119
12:69816232	417	0.387859	6.25757	7.48115153463321e-10	0.000223446
12:69817077	417	0.387903	6.25608	7.54882164797182e-10	0.000225108
8:11677290	46	-0.373909	-6.55983	1.1715844546106e-10	0.00022627
6:29928838	78	-0.360035	-6.22286	9.21327974991743e-10	0.000227554
6:29935849	78	-0.360724	-6.22223	9.24855998857654e-10	0.000228206
6:29854795	78	-0.359459	-6.22114	9.30903014720893e-10	0.000229257
6:29930706	78	-0.359817	-6.21976	9.38587295524471e-10	0.000230928
6:36576153	402	1.88787	6.2193	9.41217414266032e-10	0.000231354
6:29935891	78	-0.360322	-6.21904	9.42683810822895e-10	0.000231493
3:48744484	420	-0.361784	-6.34187	4.49328621821289e-10	0.000232555
6:29930496	78	-0.359698	-6.21764	9.50601530524884e-10	0.00023277
6:29935843	78	-0.360415	-6.21778	9.49801414759428e-10	0.00023277
6:29734098	78	-0.340489	-6.21469	9.67519587540462e-10	0.000235597
6:29734477	78	-0.340488	-6.21467	9.67649509381196e-10	0.000235597
6:29734727	78	-0.3405	-6.21473	9.67302245366876e-10	0.000235597
8:11684463	46	0.37257	6.55165	1.23306219442262e-10	0.000236035
6:29910358	482	0.344221	6.21273	9.78913798272784e-10	0.000236328
6:29919109	482	0.346585	6.21284	9.78287127374479e-10	0.000236328
6:29934080	78	-0.35932	-6.21219	9.82056441471039e-10	0.000236328
6:29934697	78	-0.359313	-6.2121	9.82614027236717e-10	0.000236328
6:29935093	78	-0.359321	-6.21233	9.81256844872652e-10	0.000236328
6:29936351	78	-0.359321	-6.21231	9.81373181313023e-10	0.000236328
6:29936408	78	-0.359392	-6.21275	9.78791211329916e-10	0.000236328
6:29936914	78	-0.35934	-6.21275	9.78779720050883e-10	0.000236328
6:29937127	78	-0.359318	-6.2123	9.81420262270142e-10	0.000236328
6:29938110	78	-0.359356	-6.21273	9.78895386725968e-10	0.000236328
6:29938174	78	-0.359356	-6.21238	9.80959010255301e-10	0.000236328
12:69810208	417	0.544073	6.24476	8.08004091077373e-10	0.000240565
12:69818480	417	0.546814	6.24283	8.17410933830673e-10	0.000242979
3:49334768	420	-0.349071	-6.33401	4.71320685312412e-10	0.000243481
8:11616547	46	0.363293	6.54513	1.28434722430111e-10	0.000243696
3:48757291	420	-0.361636	-6.33123	4.79346093295862e-10	0.000247164
12:69818859	417	0.546626	6.23916	8.35584599720891e-10	0.000247987
6:29934170	78	-0.364684	-6.20269	1.03944889766175e-9	0.000248832
3:48749543	420	-0.360912	-6.32733	4.90827122765271e-10	0.000252612
12:69814447	417	0.544198	6.2347	8.5825276499859e-10	0.000254311
12:69809869	417	0.388178	6.23408	8.61454063710432e-10	0.000254453
12:69822836	417	0.542596	6.23426	8.60529872998823e-10	0.000254453
12:69809883	417	0.388106	6.23301	8.67005004503508e-10	0.000255689
12:69809909	417	0.388043	6.23236	8.70398465577485e-10	0.000256285
12:69819297	417	0.545619	6.2306	8.79637512782522e-10	0.000258598
3:48748989	420	-0.360187	-6.31147	5.40392977322827e-10	0.000276573
6:29856330	78	-0.356107	-6.18199	1.17595448757354e-9	0.000279945
8:11682448	46	0.371129	6.52085	1.49415134160077e-10	0.000281039
6:29907740	482	0.353984	6.17925	1.1952952545137e-9	0.000284022
6:29939240	78	-0.333641	-6.17785	1.20530082039479e-9	0.000285607
12:69774877	171	0.345792	6.21309	9.76797113994696e-10	0.000286261
6:29909372	482	0.340833	6.17154	1.25135063957895e-9	0.000295158
12:69824181	417	0.541499	6.20656	1.01567669030837e-9	0.00029719
6:36576414	402	1.87365	6.16813	1.27700237369608e-9	0.000300932
6:29872774	78	-0.354125	-6.16329	1.31420744418365e-9	0.000308285
12:69748397	470	0.359038	6.19514	1.08730637959392e-9	0.000317651
12:91984273	402	1.76932	6.19276	1.10282882873391e-9	0.000321684
6:29935166	200	-0.406954	-6.15158	1.40882067158913e-9	0.000329277
12:69810388	417	0.383909	6.18727	1.1395079459638e-9	0.000331865
12:69810730	417	0.383729	6.18481	1.15634947516283e-9	0.000335388
12:69811006	417	0.383686	6.18442	1.15905959601051e-9	0.000335388
12:69811049	417	0.383674	6.18427	1.16006389965399e-9	0.000335388
12:69811369	417	0.383611	6.18342	1.16595512321666e-9	0.000335388
12:69811876	417	0.383619	6.18351	1.1653781015005e-9	0.000335388
12:69811993	417	0.383639	6.18366	1.1643081684747e-9	0.000335388
12:69813215	417	0.383631	6.18363	1.1644807905733e-9	0.000335388
12:69825111	417	0.541088	6.18399	1.16199500819559e-9	0.000335388
6:29922215	482	0.343501	6.14394	1.47406358901987e-9	0.000343588
6:29899147	200	-0.355956	-6.14313	1.48112255635117e-9	0.000344886
6:36563812	402	1.86066	6.143	1.48231666774734e-9	0.000344886
3:115559100	111	-970.9	-6.27446	6.75778488243567e-10	0.000345223
6:29941431	78	-0.361351	-6.14173	1.49349279551336e-9	0.000347172
6:29898381	78	-0.421127	-6.14003	1.50859280169455e-9	0.000350048
3:49137904	420	-0.35841	-6.27041	6.9247158462499e-10	0.000353097
3:48751820	420	-0.35414	-6.26963	6.95753131451768e-10	0.000354116
6:29909559	482	0.342607	6.13546	1.54991029778881e-9	0.000359311
6:29890271	78	-0.34649	-6.1332	1.57078502883353e-9	0.000363822
8:11690422	46	0.363743	6.47752	1.95504274733315e-10	0.00036456
3:49151001	420	-0.357346	-6.26391	7.2013939162701e-10	0.000365853
6:29842444	200	-0.321853	-6.12523	1.64652834693913e-9	0.000378634
8:11680468	46	-0.442792	-6.46898	2.06106381795659e-10	0.000381045
6:30121258	78	-0.394934	-6.12271	1.67125671880594e-9	0.000383361
6:29942051	78	-0.36147	-6.11835	1.71482152425798e-9	0.000392581
6:29942045	78	-0.361443	-6.11791	1.71925624160058e-9	0.000392896
6:29833664	200	-0.321167	-6.11677	1.73091164840217e-9	0.000395208
12:69792025	417	0.423389	6.15324	1.39499694706423e-9	0.000400041
12:41751069	380	83.4318	6.15073	1.41595687859631e-9	0.00040543
6:29910892	482	0.350024	6.10515	1.85365196393111e-9	0.000421733
6:30104808	78	-0.40418	-6.10259	1.88184472773412e-9	0.000427768
8:11678404	46	-0.367935	-6.44845	2.33957851420164e-10	0.000428871
6:29984252	78	-0.35951	-6.09798	1.93364360373485e-9	0.000437992
6:30108111	78	-0.403585	-6.09807	1.93255448214118e-9	0.000437992
6:29736163	78	-0.334675	-6.09764	1.93750929631714e-9	0.000438481
6:30103840	78	-0.403559	-6.09732	1.9410759353964e-9	0.000438902
6:30103394	78	-0.40354	-6.09708	1.94388661583917e-9	0.000439151
6:30106024	78	-0.403495	-6.09602	1.95597651551183e-9	0.000441494
6:30108468	78	-0.389106	-6.09409	1.97831415873409e-9	0.000443894
6:30111351	78	-0.389106	-6.09409	1.97831415873409e-9	0.000443894
6:30114101	78	-0.389104	-6.09406	1.97870543501099e-9	0.000443894
6:30114623	78	-0.389104	-6.09406	1.97870543501099e-9	0.000443894
6:30115484	78	-0.389104	-6.09406	1.97870543501099e-9	0.000443894
6:30116160	78	-0.389165	-6.09488	1.96915921900649e-9	0.000443894
6:30101950	78	-0.389117	-6.09357	1.98446265484943e-9	0.000444797
6:30103571	78	-0.389101	-6.09339	1.98654078409469e-9	0.000444874
6:29940943	78	-0.355768	-6.09144	2.00946288511257e-9	0.000449616
6:30173544	78	-0.397651	-6.08642	2.06960917092443e-9	0.00046267
6:29849687	200	-0.319928	-6.08344	2.10617883907536e-9	0.000470436
6:29942384	78	-0.355325	-6.0811	2.13529056254616e-9	0.000474874
6:29942386	78	-0.355331	-6.08115	2.13472895710627e-9	0.000474874
6:29942639	78	-0.355328	-6.08115	2.13472900135945e-9	0.000474874
6:29924359	78	-0.344373	-6.07947	2.15587207663878e-9	0.000478622
6:29828467	200	-0.343438	-6.07921	2.15914460009838e-9	0.000478935
6:29942083	78	-0.355163	-6.07856	2.16745964365627e-9	0.000479537
6:29942205	78	-0.355165	-6.07859	2.16699846484267e-9	0.000479537
6:29942448	78	-0.355167	-6.07861	2.16678808323316e-9	0.000479537
6:29938507	78	-0.352443	-6.0777	2.17841845619982e-9	0.000481547
6:29825566	200	-0.342858	-6.07251	2.24574723346202e-9	0.000493841
6:29828051	200	-0.342858	-6.07249	2.24601732946543e-9	0.000493841
6:29829482	200	-0.342862	-6.07254	2.24530812721789e-9	0.000493841
6:30173545	78	-0.396379	-6.07136	2.26089804507231e-9	0.000495092
6:30152789	78	-0.395286	-6.07064	2.27047966194627e-9	0.000496344
6:30162458	78	-0.395291	-6.07076	2.26893614184418e-9	0.000496344
6:30179422	78	-0.395294	-6.07039	2.27384458321002e-9	0.000496657
3:162051640	23	-5994.96	-6.21075	9.90562048974138e-10	0.000501389
6:29884521	200	-0.34888	-6.06857	2.2982582663163e-9	0.000501563
6:30094315	78	-0.395311	-6.06787	2.30772429178807e-9	0.000502006
6:30095202	78	-0.39531	-6.06785	2.30791167856429e-9	0.000502006
6:30096772	78	-0.395308	-6.06784	2.30810379435861e-9	0.000502006
6:29821268	200	-0.342528	-6.06502	2.34650899325674e-9	0.000509496
6:29766021	78	-0.392281	-6.0643	2.35647119139987e-9	0.000511227
10:26874458	402	157.748	6.59603	9.33794888369691e-11	0.000512538
6:29934163	78	-0.361174	-6.06344	2.36828352354282e-9	0.000513356
6:29917881	78	-0.339822	-6.06305	2.37373191333797e-9	0.000514103
12:69789065	417	0.419442	6.10975	1.80409433053294e-9	0.000514203
6:30108683	78	-0.387199	-6.06243	2.38239846151321e-9	0.000515545
6:29938368	78	-0.353178	-6.06222	2.3853282356507e-9	0.000515671
6:95351464	402	0.856686	6.05942	2.42474123361183e-9	0.000522628
6:29938455	78	-0.352349	-6.05756	2.45132569161672e-9	0.000527793
6:29938487	78	-0.352386	-6.05739	2.45375373176983e-9	0.000527874
6:29820278	200	-0.34211	-6.0561	2.47238550574647e-9	0.000530992
6:29802221	200	-0.49625	-6.05487	2.4901702349727e-9	0.000534365
6:29941829	78	-0.3616	-6.05375	2.50651867756122e-9	0.000536976
8:11656255	46	-0.453682	-6.40687	3.02123909319437e-10	0.000544596
6:30107309	78	-0.398498	-6.04997	2.56259632998523e-9	0.000547836
6:30108751	78	-0.398493	-6.0499	2.56360856722027e-9	0.000547836
6:30109063	78	-0.398493	-6.0499	2.56360856722027e-9	0.000547836
6:30105391	78	-0.398431	-6.04877	2.58071766165488e-9	0.000549663
6:30106202	78	-0.398435	-6.04882	2.57995459305709e-9	0.000549663
6:30107153	78	-0.398438	-6.04883	2.57972882859354e-9	0.000549663
6:30108336	78	-0.398451	-6.04885	2.57941933485836e-9	0.000549663
6:30106493	78	-0.398405	-6.0479	2.59382327830141e-9	0.000551997
6:30033884	200	-0.400671	-6.04572	2.62701616349814e-9	0.000558136
6:30044986	200	-0.400835	-6.04543	2.63145116767309e-9	0.000558616
6:29777676	200	-0.350031	-6.04494	2.63911887094684e-9	0.000559781
8:11656924	46	-0.452691	-6.39565	3.23630181980185e-10	0.000578541
6:30120945	78	-0.391775	-6.03827	2.74385765244847e-9	0.000580081
6:30120633	78	-0.391685	-6.03683	2.76703898245884e-9	0.000584501
6:29767127	200	-0.350024	-6.03621	2.77713475544734e-9	0.00058567
6:30120268	78	-0.391626	-6.03585	2.78291564440445e-9	0.000585927
6:30120450	78	-0.391633	-6.03591	2.7819154098444e-9	0.000585927
6:30120164	78	-0.391616	-6.03567	2.78579183332505e-9	0.000586052
6:30120134	78	-0.391596	-6.03532	2.79157678481383e-9	0.000586789
6:29765271	200	-0.349777	-6.0325	2.83787348542506e-9	0.000595227
6:30119275	78	-0.391427	-6.03245	2.83867435850452e-9	0.000595227
6:29755990	200	-0.348986	-6.02879	2.89985687618465e-9	0.000607507
6:30121096	78	-0.391255	-6.02867	2.90196718170151e-9	0.000607507
8:11629241	46	-0.368338	-6.38301	3.49652529874426e-10	0.000619937
6:29830732	200	-0.401201	-6.01975	3.05668389072854e-9	0.000636266
8:11684403	46	0.363255	6.37654	3.63742598196949e-10	0.000639675
6:30121066	78	-0.384731	-6.01721	3.10237628229778e-9	0.000644732
6:30002335	200	-0.400803	-6.01699	3.10631741714912e-9	0.000645029
6:30139699	78	-0.38811	-6.0166	3.11324739438265e-9	0.000645946
2:206602710	111	-49.9938	-6.83841	1.99108712397354e-11	0.00064797
17:68560651	111	-2.20039	-6.75277	3.45527550881026e-11	0.000663376
17:68626847	111	-2.18046	-6.76433	3.20871889300241e-11	0.000663376
12:69774563	171	0.337422	6.06553	2.339491142661e-9	0.000663766
6:30119429	78	-0.384401	-6.0116	3.20516986317482e-9	0.000664482
6:30119392	78	-0.38439	-6.01142	3.20858795294766e-9	0.000664654
6:30114216	78	-0.398048	-6.0087	3.25975946409614e-9	0.000673083
6:30111932	78	-0.389613	-6.00619	3.30765783945673e-9	0.000680784
6:29885026	200	-0.342721	-6.00466	3.33716690575533e-9	0.000685266
6:29932897	78	-0.34344	-6.00409	3.34831758819194e-9	0.000686402
6:29885042	200	-0.342651	-6.00389	3.35205829753408e-9	0.000686621
3:100680899	431	0.550429	6.15681	1.36576785617483e-9	0.000688778
3:100867641	431	0.601138	6.15556	1.37593247428595e-9	0.000692638
6:29884796	200	-0.342534	-6.00207	3.38776268852754e-9	0.000693382
6:30118707	78	-0.397862	-6.00132	3.4026380258834e-9	0.000695872
6:29938377	78	-0.35464	-6.00116	3.40572139799813e-9	0.000695948
6:30118488	78	-0.397747	-5.99902	3.44822293318541e-9	0.000703009
6:30118489	78	-0.383529	-5.99745	3.47991513476884e-9	0.000708854
6:30118128	78	-0.383428	-5.99659	3.49735176676728e-9	0.000711841
6:29884646	200	-0.342056	-5.99234	3.5846644243311e-9	0.000726733
6:30116985	78	-0.38311	-5.99207	3.59022738626653e-9	0.000727111
6:29987184	78	-0.354374	-5.98596	3.71964137687363e-9	0.000730672
6:29990938	78	-0.354461	-5.98754	3.68572505537938e-9	0.000730672
6:30093744	78	-0.396781	-5.98653	3.70742695920385e-9	0.000730672
6:30094788	78	-0.396781	-5.98653	3.70742695920385e-9	0.000730672
6:30094840	78	-0.396781	-5.98653	3.70742695920385e-9	0.000730672
6:30096717	78	-0.396783	-5.98655	3.70709855750498e-9	0.000730672
6:30097170	78	-0.39678	-5.98651	3.7077815920014e-9	0.000730672
6:30098389	78	-0.39678	-5.98651	3.70777367421405e-9	0.000730672
6:30099951	78	-0.400989	-5.98856	3.66411549145252e-9	0.000730672
6:30100040	78	-0.396783	-5.98666	3.70454855959881e-9	0.000730672
6:30100221	78	-0.396795	-5.98675	3.70278214544937e-9	0.000730672
6:30100570	78	-0.396809	-5.98699	3.69753144877624e-9	0.000730672
6:30101237	78	-0.396721	-5.9855	3.72962819189719e-9	0.000730672
6:30102064	78	-0.396723	-5.98547	3.73036077144234e-9	0.000730672
6:30102415	78	-0.396744	-5.98576	3.72405241193793e-9	0.000730672
6:30103745	78	-0.396725	-5.98548	3.73003317368725e-9	0.000730672
6:30103898	78	-0.396725	-5.98548	3.73003317368725e-9	0.000730672
6:30104480	78	-0.396719	-5.98541	3.73166308754373e-9	0.000730672
6:30105349	78	-0.396717	-5.98543	3.73112565191271e-9	0.000730672
6:30106296	78	-0.396713	-5.98539	3.73195152023087e-9	0.000730672
6:30109412	78	-0.396768	-5.98647	3.70876816911409e-9	0.000730672
6:30109482	78	-0.396768	-5.98647	3.70876816911409e-9	0.000730672
6:30109831	78	-0.382601	-5.98509	3.73854278044654e-9	0.000730672
6:30109861	78	-0.382601	-5.98509	3.73854278044654e-9	0.000730672
6:30110058	78	-0.382601	-5.98509	3.73854278044654e-9	0.000730672
6:30110337	78	-0.382601	-5.98509	3.73854278044654e-9	0.000730672
6:30111014	78	-0.382601	-5.98509	3.73854278044654e-9	0.000730672
6:30111096	78	-0.382601	-5.98509	3.73854278044654e-9	0.000730672
6:30111478	78	-0.396776	-5.98656	3.70682440280956e-9	0.000730672
6:30111487	78	-0.39678	-5.98658	3.70634032833391e-9	0.000730672
6:30111526	78	-0.382601	-5.98509	3.73854278044654e-9	0.000730672
6:30111610	78	-0.382601	-5.98509	3.73854278044654e-9	0.000730672
6:30112627	78	-0.382601	-5.98509	3.73854278044654e-9	0.000730672
6:30112704	78	-0.382601	-5.98509	3.73854278044654e-9	0.000730672
6:30112906	78	-0.382601	-5.98509	3.73854278044654e-9	0.000730672
6:30113344	78	-0.382601	-5.98509	3.73854278044654e-9	0.000730672
6:30113471	78	-0.3826	-5.98499	3.74062998800867e-9	0.000730672
6:30113955	78	-0.382646	-5.9856	3.72747831315226e-9	0.000730672
6:30115063	78	-0.396795	-5.98679	3.70191164584331e-9	0.000730672
6:30116566	78	-0.397092	-5.99068	3.61919664449706e-9	0.000730672
6:30113417	78	-0.382603	-5.98469	3.74721173553182e-9	0.000730846
6:29985630	78	-0.354282	-5.98443	3.75284563855464e-9	0.000731247
6:30105544	78	-0.396678	-5.9842	3.75781118576047e-9	0.000731247
6:30237859	78	-0.385105	-5.98431	3.75547746723827e-9	0.000731247
6:29804165	78	-0.321196	-5.98349	3.77340180741713e-9	0.000733725
6:30117913	78	-0.382884	-5.98303	3.7834862569297e-9	0.000734019
6:30121048	78	-0.397234	-5.98318	3.78015510785207e-9	0.000734019
3:100814952	431	0.586528	6.14228	1.48864094578526e-9	0.00074801
6:29688501	78	-0.32325	-5.97676	3.92328149538231e-9	0.000748542
6:29818123	200	-0.338051	-5.97655	3.9280741187e-9	0.000748542
6:29818229	200	-0.338129	-5.97846	3.88482565697944e-9	0.000748542
6:29831983	200	-0.343013	-5.97662	3.92654916600058e-9	0.000748542
6:29973526	78	-0.353798	-5.97564	3.9486844326869e-9	0.000748542
6:29976789	78	-0.353891	-5.97674	3.92363520828156e-9	0.000748542
6:29978352	78	-0.353926	-5.97803	3.89462043309448e-9	0.000748542
6:30098609	78	-0.396384	-5.97784	3.89892604062966e-9	0.000748542
6:30127323	78	-0.395738	-5.97579	3.94536580353427e-9	0.000748542
6:30138662	78	-0.395739	-5.9758	3.94511219544646e-9	0.000748542
6:30142690	78	-0.395731	-5.97566	3.94825085179245e-9	0.000748542
6:30147494	78	-0.395782	-5.97636	3.93236373783554e-9	0.000748542
6:30152115	78	-0.395747	-5.97579	3.9454339981832e-9	0.000748542
6:30152367	78	-0.395748	-5.97582	3.94476876766589e-9	0.000748542
6:30162809	78	-0.395738	-5.97579	3.94536580353427e-9	0.000748542
6:30165316	78	-0.395741	-5.97578	3.94547128520112e-9	0.000748542
12:69683919	196	0.592921	6.04417	2.65091745108411e-9	0.000749849
6:30181320	78	-0.395753	-5.97516	3.95968857743679e-9	0.000750075
6:29970927	78	-0.353649	-5.97336	4.00132876190472e-9	0.000756846
6:30167476	78	-0.39572	-5.97238	4.02404889889659e-9	0.000760024
6:30099948	78	-0.394235	-5.97147	4.04531093108754e-9	0.000762918
6:30113427	78	-0.38171	-5.9683	4.12006203984113e-9	0.000775308
[truncated: 1,946 more rows]
