# Supplementary material for: Tensor decomposition of stimulated monocyte and macrophage gene expression profiles identifies neurodegenerative disease-specific trans-eQTLs
Source: PLoS Genet. 2020 Feb 3;16(2):e1008549. doi: 10.1371/journal.pgen.1008549 (PMC7018232; doi:10.1371/journal.pgen.1008549)
Supplement: S9 Table — The table lists SNP, P-value, trait, component number, cis-gene (if any), tissue or stimuli specificity scores, genes and gene loading scores for each component and FDR. (XLSX) [file pgen.1008549.s029.xlsx]

## Sheet: Sheet1
Tensor Myeloid Supplemental Material
Component	SNP	P-value	Disease	FDR	CisGene_Naive	CisGene_IFN	CisGene_LPS24	CisGene_LPS2
50	1:177568799	5e-06	Age-related macular degeneration	0.046677	NA	NA	NA	NA
50	1:110645327	2e-06	Visceral adipose tissue/subcutaneous adipose tissue ratio	0.111511	NA	NA	NA	NA
90	1:218666429	6e-7	Post bronchodilator FEV1	0.136273	NA	NA	NA	NA
90	1:218666429	1e-7	Post bronchodilator FEV1/FVC ratio	0.136273	NA	NA	NA	NA
90	1:218676444	4e-7	Post bronchodilator FEV1	0.136273	NA	NA	NA	NA
90	1:218676444	5e-8	Post bronchodilator FEV1/FVC ratio	0.136273	NA	NA	NA	NA
221	10:106763563	4e-06	Diabetic kidney disease	0.0123106	NA	NA	NA	NA
50	10:132547261	4e-06	Obesity-related traits	0.108932	NA	NA	NA	NA
50	11:117546482	5e-9	Lipoprotein (a) - cholesterol levels	0.00317616	FXYD6	PAFAH1B2	NA	NA
403	11:92719681	5e-06	Insomnia (caffeine-induced)	0.0762042	NA	NA	NA	NA
476	12:69752200	7e-10	Cerebrospinal fluid biomarker levels	1.75218836478298e-44	YEATS4	YEATS4	LYZ	LYZ
476	12:69735492	1e-60	Blood protein levels	2.09109907174292e-43	YEATS4	YEATS4	LYZ	LYZ
105	12:69735492	1e-60	Blood protein levels	1.86273723431517e-35	YEATS4	YEATS4	LYZ	LYZ
306	12:69735492	1e-60	Blood protein levels	7.30234857624352e-33	YEATS4	YEATS4	LYZ	LYZ
105	12:69752200	7e-10	Cerebrospinal fluid biomarker levels	1.10084137223342e-30	YEATS4	YEATS4	LYZ	LYZ
306	12:69752200	7e-10	Cerebrospinal fluid biomarker levels	3.45257499172233e-30	YEATS4	YEATS4	LYZ	LYZ
221	12:21428371	7e-06	Diisocyanate-induced asthma	0.000196053	NA	NA	NA	NA
439	12:19979881	5e-9	Systolic blood pressure	0.0203404	NA	NA	NA	NA
337	12:88695012	3e-06	Trans fatty acid levels	0.146815	NA	NA	NA	NA
90	13:43834270	4e-7	Major depressive disorder	0.046202	NA	NA	NA	NA
90	14:65720579	8e-06	Pediatric areal bone mineral density (radius)	0.0193277	NA	NA	NA	NA
407	14:63928546	4e-9	Systolic blood pressure	0.131083	NA	NA	NA	NA
84	15:93131632	3e-06	Subcutaneous adipose tissue	0.0104552	NA	NA	NA	NA
90	15:65072461	1e-06	Pulse pressure	0.118345	TRIP4	TRIP4	TRIP4	TRIP4
90	15:65072461	3e-06	Systolic blood pressure	0.118345	TRIP4	TRIP4	TRIP4	TRIP4
221	16:86680996	9e-8	IgG glycosylation	0.147102	NA	NA	NA	NA
221	2:152981335	3e-8	Adverse response to chemotherapy in breast cancer (alopecia)	0.0123545	NA	STAM2	NA	NA
221	2:127330954	1e-06	Intelligence	0.0392502	NA	NA	NA	NA
221	2:152957411	2e-9	Adverse response to chemotherapy in breast cancer (alopecia)	0.0909516	NA	NA	NA	NA
22	2:47679978	7e-06	Electroencephalogram traits	0.102962	NA	NA	NA	NA
477	2:189897394	1e-06	Parkinson's disease	0.149187	NA	NA	NA	NA
90	20:39584711	7e-06	3-hydroxypropylmercapturic acid levels in smokers	0.109802	NA	NA	NA	NA
90	20:16197510	3e-06	Alzheimer's disease in APOE e4- carriers	0.119679	NA	NA	NA	NA
221	21:47356359	5e-06	Macrophage inflammatory protein 1b levels	0.0124019	NA	NA	NA	NA
477	21:41993707	9e-7	Obesity-related traits	0.0234694	NA	NA	NA	NA
61	21:40006081	6e-06	Response to cognitive-behavioural therapy in anxiety disorder	0.0645671	NA	NA	NA	NA
180	21:34837048	5e-06	Psoriasis	0.121045	TMEM50B	TMEM50B	NA	NA
419	21:42174960	1e-06	Neutrophil count	0.126028	NA	NA	NA	NA
34	21:15273744	5e-06	Interleukin-2 levels	0.126028	NA	NA	NA	NA
90	22:46353046	5e-06	Body mass index	0.105229	NA	NA	NA	RIBC2
180	22:17718606	1e-06	Verbal declarative memory	0.114478	NA	NA	NA	USP18
180	22:27041283	3e-06	IgG glycosylation	0.129608	NA	NA	NA	NA
180	3:49334797	8e-55	Blood protein levels	0.0495385	GPX1	NA	NA	NA
50	3:21955198	2e-06	Attention deficit hyperactivity disorder	0.066311	NA	NA	NA	NA
489	3:176422652	2e-06	Response to amphetamines	0.0755386	NA	NA	NA	NA
50	3:115278682	8e-7	HIV-1 viral setpoint	0.0917425	NA	NA	NA	NA
392	3:42711975	5e-9	Monocyte chemoattractant protein-1 levels	0.135119	SEC22C	NA	NA	SEC22C
477	3:38882519	9e-9	Social communication problems	0.139363	SCN11A	GORASP1	GORASP1	NA
121	3:135761927	9e-9	Waist circumference adjusted for body mass index	0.142928	PCCB	NA	PCCB	NA
50	4:37182646	7e-06	3-hydroxypropylmercapturic acid levels in smokers	0.0591098	NA	NA	NA	NA
312	4:119863476	8e-06	IgE levels in asthmatics	0.0917029	NA	NA	NA	NA
201	4:81930814	1e-06	Refractive error	0.135182	NA	NA	NA	NA
477	5:30836079	6e-7	Response to methotrexate in juvenile idiopathic arthritis	0.0295893	NA	NA	NA	NA
73	5:144528455	8e-06	Amyotrophic lateral sclerosis (sporadic)	0.0839919	NA	NA	NA	NA
477	5:171559531	9e-06	Migraine - clinic-based	0.0864849	NA	NA	NA	NA
84	5:64150534	3e-06	Glucocorticoid-induced osteonecrosis (age 10 years and older)	0.0870061	NA	NA	NA	NA
34	5:90981387	8e-06	Subcutaneous adipose tissue	0.101413	NA	NA	NA	NA
363	6:32429643	1e-55	Ulcerative colitis	6.5406004992215e-61	HLA-DQA1	HLA-DQB1	HLA-DQB1	HLA-DQB1
363	6:32429643	2e-10	Lymphoma	6.5406004992215e-61	HLA-DQA1	HLA-DQB1	HLA-DQB1	HLA-DQB1
363	6:32432077	1e-7	Cystic fibrosis severity	6.5406004992215e-61	HLA-DQA1	HLA-DQB1	HLA-DQB1	HLA-DQB1
363	6:32432077	2e-54	Giant cell arteritis	6.5406004992215e-61	HLA-DQA1	HLA-DQB1	HLA-DQB1	HLA-DQB1
363	6:32432835	4e-15	Ulcerative colitis	6.5406004992215e-61	HLA-DQA1	HLA-DQB1	HLA-DQB1	HLA-DQB1
363	6:32432835	1e-13	Epstein Barr virus nuclear antigen 1 IgG levels	6.5406004992215e-61	HLA-DQA1	HLA-DQB1	HLA-DQB1	HLA-DQB1
363	6:32433167	4e-31	Hodgkin's lymphoma	6.5406004992215e-61	HLA-DQA1	HLA-DQB1	HLA-DQB1	HLA-DQB1
363	6:32433167	1e-11	Antinuclear antibody levels	6.5406004992215e-61	HLA-DQA1	HLA-DQB1	HLA-DQB1	HLA-DQB1
363	6:32433167	1e-8	Lung cancer	6.5406004992215e-61	HLA-DQA1	HLA-DQB1	HLA-DQB1	HLA-DQB1
363	6:32433167	9e-23	Ulcerative colitis	6.5406004992215e-61	HLA-DQA1	HLA-DQB1	HLA-DQB1	HLA-DQB1
363	6:32570400	3e-20	Epstein Barr virus nuclear antigen 1 IgG levels	7.34148950959984e-57	HLA-DQA1	HLA-DQB1	HLA-DQB1	HLA-DQB1
363	6:32569691	1e-8	Inflammatory bowel disease	7.34148950959984e-57	HLA-DQA1	HLA-DQB1	HLA-DQB1	HLA-DQB1
363	6:32569691	3e-19	Hepatitis B vaccine response	7.34148950959984e-57	HLA-DQA1	HLA-DQB1	HLA-DQB1	HLA-DQB1
363	6:32569691	3e-13	Epstein-Barr virus immune response (EBNA-1)	7.34148950959984e-57	HLA-DQA1	HLA-DQB1	HLA-DQB1	HLA-DQB1
363	6:32571961	4e-17	Parkinson's disease	9.15689931369111e-56	HLA-DQA1	HLA-DQB1	HLA-DQA1	HLA-DQA1
363	6:32387809	3e-11	Parkinson's disease	1.72815594807761e-49	HLA-DQA1	HLA-DQA1	HLA-DQA1	HLA-DQA1
363	6:32577380	1e-108	Rheumatoid arthritis	7.85265807614634e-42	HLA-DQA1	HLA-DQB1	HLA-DQB1	HLA-DQB1
363	6:32577380	4e-20	IgA nephropathy	7.85265807614634e-42	HLA-DQA1	HLA-DQB1	HLA-DQB1	HLA-DQB1
363	6:32363844	3e-06	Ulcerative colitis	1.15556470854236e-41	HLA-DQA1	HLA-DQB1	HLA-DRB1	HLA-DQB1
363	6:32379489	1e-8	Asthma	1.15556470854236e-41	HLA-DQA1	HLA-DQB1	HLA-DRB1	HLA-DQB1
363	6:32375973	2e-124	Rheumatoid arthritis	1.01668765910795e-40	HLA-DQA1	HLA-DQB1	HLA-DQA1	HLA-DQA1
363	6:32376348	6e-06	HIV-1 viral setpoint	1.01668765910795e-40	HLA-DQA1	HLA-DQB1	HLA-DQA1	HLA-DQA1
363	6:32368087	3e-10	Lung adenocarcinoma	1.44506497883429e-38	HLA-DQA1	HLA-DQB1	HLA-DQA1	HLA-DQB1
363	6:32368087	1e-8	Hepatitis C induced liver cirrhosis	1.44506497883429e-38	HLA-DQA1	HLA-DQB1	HLA-DQA1	HLA-DQB1
363	6:32368087	6e-10	Multiple sclerosis (OCB status)	1.44506497883429e-38	HLA-DQA1	HLA-DQB1	HLA-DQA1	HLA-DQB1
363	6:32368087	1e-16	EGFR mutation-positive lung adenocarcinoma	1.44506497883429e-38	HLA-DQA1	HLA-DQB1	HLA-DQA1	HLA-DQB1
363	6:32448398	4e-8	Waist-to-hip ratio adjusted for body mass index	1.25737057552399e-28	HLA-DQA1	HLA-DQA1	HLA-DQA1	HLA-DQA1
363	6:32448398	6e-7	Waist-to-hip ratio adjusted for BMI in active individuals	1.25737057552399e-28	HLA-DQA1	HLA-DQA1	HLA-DQA1	HLA-DQA1
363	6:32448398	1e-7	Waist-to-hip ratio adjusted for BMI (joint analysis for main effect and physical activity interaction)	1.25737057552399e-28	HLA-DQA1	HLA-DQA1	HLA-DQA1	HLA-DQA1
363	6:32428772	1e-250	Rheumatoid arthritis	1.47505728227948e-28	HLA-DQA1	HLA-DQA1	HLA-DQA1	HLA-DQA1
363	6:32444198	5e-58	Rheumatoid arthritis	1.47505728227948e-28	HLA-DQA1	HLA-DQA1	HLA-DQA1	HLA-DQA1
363	6:32445691	7e-10	C-reactive protein levels or HDL-cholesterol levels (pleiotropy)	1.47505728227948e-28	HLA-DQA1	HLA-DQA1	HLA-DQA1	HLA-DQA1
363	6:32399187	9e-8	Staphylococcus aureus infection	2.79831892455171e-28	HLA-DRB1	HLA-DRB1	HLA-DRB1	HLA-DRB1
363	6:32450089	1e-9	Waist-to-hip ratio adjusted for body mass index	1.14885612353477e-27	HLA-DQA1	HLA-DQA1	HLA-DQA1	HLA-DQA1
363	6:32373698	7e-19	Vitiligo	5.0600233140958e-25	HLA-DQA1	HLA-DQB1	HLA-DRB1	HLA-DQB1
363	6:32612397	5e-133	Ulcerative colitis	1.44044982183229e-24	HLA-DQB1	HLA-DQB1	HLA-DQB1	HLA-DQB1
363	6:32612397	2e-31	Inflammatory bowel disease	1.44044982183229e-24	HLA-DQB1	HLA-DQB1	HLA-DQB1	HLA-DQB1
363	6:32590953	9e-37	Sjögren's syndrome	5.56867406977903e-23	HLA-DQA1	HLA-DQA1	HLA-DRB5	HLA-DQA1
363	6:32677912	6e-11	Multiple sclerosis (OCB status)	2.47778627161153e-22	HLA-DQB1	HLA-DQB1	HLA-DQB1	HLA-DQB1
363	6:32448599	1e-16	Rheumatoid arthritis	2.69005419098257e-21	HLA-DQA1	HLA-DQA1	HLA-DQA1	HLA-DQA1
363	6:32408527	1e-100	Type 1 diabetes	3.17055718419788e-21	HLA-DRB1	HLA-DRB1	HLA-DRB1	HLA-DRB1
363	6:32282854	1e-299	Rheumatoid arthritis	5.57953903727335e-20	HLA-DQA1	LST1	HLA-DRA	LST1
363	6:32599999	4e-10	Response to interferon beta therapy	3.90105529271849e-19	HLA-DQA1	HLA-DQA1	HLA-DRB5	HLA-DQA1
363	6:32599999	5e-22	Hepatocellular carcinoma	3.90105529271849e-19	HLA-DQA1	HLA-DQA1	HLA-DRB5	HLA-DQA1
363	6:32590501	3e-42	Sjögren's syndrome	6.25533447561312e-19	HLA-DQA1	HLA-DQA1	HLA-DRB5	HLA-DQA1
363	6:32408044	8e-31	Primary biliary cholangitis	4.15603069185421e-18	HLA-DRB1	HLA-DRB1	HLA-DRB1	HLA-DRB1
363	6:32666660	1e-12	Parkinson's disease	8.17871300504707e-18	HLA-DQA1	HLA-DQB1	HLA-DQB1	HLA-DQB1
363	6:32680620	1e-40	Giant cell arteritis	8.17871300504707e-18	HLA-DQA1	HLA-DQB1	HLA-DQB1	HLA-DQB1
363	6:32681483	5e-25	Vasculitis associated with antineutrophil cytoplasmic antibody reactive to myeloperoxidase	8.17871300504707e-18	HLA-DQA1	HLA-DQB1	HLA-DQB1	HLA-DQB1
363	6:32341353	3e-15	Coronary heart disease	9.45554597137711e-17	HLA-DQA1	HLA-DQA1	HLA-DRB5	HLA-DQA1
363	6:32600803	3e-22	Cervical cancer	1.40627606592644e-16	HLA-DQA1	HLA-DQA1	HLA-DRB5	HLA-DRB5
363	6:32411646	3e-06	Non-obstructive azoospermia	4.23472480654274e-16	HLA-DRA	HLA-DRB5	HLA-DRB5	HLA-DRA
363	6:32412480	6e-9	Waist-to-hip ratio adjusted for body mass index	4.23472480654274e-16	HLA-DRA	HLA-DRB5	HLA-DRB5	HLA-DRA
363	6:32412480	5e-8	Waist-to-hip ratio adjusted for BMI in active individuals	4.23472480654274e-16	HLA-DRA	HLA-DRB5	HLA-DRB5	HLA-DRA
363	6:32412480	1e-7	Waist-to-hip ratio adjusted for BMI (joint analysis for main effect and physical activity interaction)	4.23472480654274e-16	HLA-DRA	HLA-DRB5	HLA-DRB5	HLA-DRA
363	6:32413459	1e-7	Hematological parameters	4.23472480654274e-16	HLA-DRA	HLA-DRB5	HLA-DRB5	HLA-DRA
363	6:32595223	3e-17	Leishmaniasis (visceral)	6.9011677732508e-16	HLA-DQA1	HLA-DQA1	HLA-DRB5	HLA-DRB5
363	6:32381736	2e-11	Waist-to-hip ratio adjusted for body mass index	9.52413557476094e-15	HLA-DQA1	HLA-DQA1	HLA-DQA1	HLA-DQA1
363	6:32381736	1e-8	Waist-to-hip ratio adjusted for BMI (joint analysis main effects and smoking interaction)	9.52413557476094e-15	HLA-DQA1	HLA-DQA1	HLA-DQA1	HLA-DQA1
363	6:32381736	1e-9	Waist-to-hip ratio adjusted for BMI (adjusted for smoking behaviour)	9.52413557476094e-15	HLA-DQA1	HLA-DQA1	HLA-DQA1	HLA-DQA1
363	6:32381736	1e-7	Waist-to-hip ratio adjusted for BMI in non-smokers	9.52413557476094e-15	HLA-DQA1	HLA-DQA1	HLA-DQA1	HLA-DQA1
363	6:32431147	4e-23	Ulcerative colitis	1.13844199538714e-14	HLA-DQB1	HLA-DQB1	HLA-DRB1	HLA-DQB1
363	6:32575658	1e-118	Vogt-Koyanagi-Harada syndrome	2.28245717489769e-14	HLA-DQA1	HLA-DQA1	HLA-DRB5	HLA-DQA1
363	6:32668100	4e-10	Lymphoma	1.21308048429282e-13	HLA-DQA1	HLA-DQB1	HLA-DQB1	HLA-DQB1
363	6:32319637	2e-06	Obesity-related traits	1.77261238139501e-13	HLA-DRA	LST1	HLA-DRA	HLA-DRA
363	6:32608858	2e-18	Squamous cell carcinoma	3.43024864009613e-13	HLA-DQA1	HLA-DQA1	HLA-DQA1	HLA-DQA1
363	6:32604372	5e-134	Type 1 diabetes	1.14738792861837e-12	HLA-DQB1	HLA-DQB1	HLA-DRB1	HLA-DQB1
363	6:32604372	2e-8	Asthma	1.14738792861837e-12	HLA-DQB1	HLA-DQB1	HLA-DRB1	HLA-DQB1
363	6:32627714	2e-06	Ulcerative colitis	1.14738792861837e-12	HLA-DQB1	HLA-DQB1	HLA-DRB1	HLA-DQB1
363	6:32363816	3e-11	Sarcoidosis	2.3134162666085e-12	HLA-DQA1	HLA-DQA1	HLA-DRB5	HLA-DQA1
363	6:32363955	4e-7	Waist-hip ratio	4.30586271937426e-12	HLA-DQA1	HLA-DQA1	HLA-DRB5	HLA-DQA1
363	6:32376788	9e-66	Complement C3 and C4 levels	4.47121163119786e-12	HLA-DQA1	HLA-DQA1	HLA-DRB5	HLA-DQA1
363	6:32675109	2e-7	Autism spectrum disorder, attention deficit-hyperactivity disorder, bipolar disorder, major depressive disorder, and schizophrenia (combined)	2.26426278949472e-11	HLA-DRA	HLA-DRB5	HLA-DRB5	HLA-DRA
363	6:32678597	5e-17	Chronic hepatitis C infection	2.26426278949472e-11	HLA-DRA	HLA-DRB5	HLA-DRB5	HLA-DRA
363	6:32678999	1e-35	Alopecia areata	2.26426278949472e-11	HLA-DRA	HLA-DRB5	HLA-DRB5	HLA-DRA
363	6:32678999	6e-9	Hepatocellular carcinoma	2.26426278949472e-11	HLA-DRA	HLA-DRB5	HLA-DRB5	HLA-DRA
363	6:32678999	4e-16	Chronic hepatitis C infection	2.26426278949472e-11	HLA-DRA	HLA-DRB5	HLA-DRB5	HLA-DRA
363	6:32678999	5e-16	Systemic lupus erythematosus	2.26426278949472e-11	HLA-DRA	HLA-DRB5	HLA-DRB5	HLA-DRA
363	6:32666295	3e-17	Hepatocellular carcinoma in hepatitis B infection	6.0490802566637e-11	HLA-DQA1	HLA-DQB1	HLA-DQB1	HLA-DQB1
363	6:32664458	8e-06	Systemic lupus erythematosus	2.43188003514816e-10	HLA-DRB5	HLA-DRB5	HLA-DRB5	HLA-DRB5
363	6:32664458	2e-21	Follicular lymphoma	2.43188003514816e-10	HLA-DRB5	HLA-DRB5	HLA-DRB5	HLA-DRB5
363	6:32664458	3e-7	Lupus nephritis in systemic lupus erythematosus	2.43188003514816e-10	HLA-DRB5	HLA-DRB5	HLA-DRB5	HLA-DRB5
363	6:32668323	4e-12	C-reactive protein levels or total cholesterol levels (pleiotropy)	5.71071084414646e-10	HLA-DRA	HLA-DRB5	HLA-DRB5	HLA-DRB5
363	6:32668336	2e-06	Lymphoma	5.71071084414646e-10	HLA-DRA	HLA-DRB5	HLA-DRB5	HLA-DRB5
363	6:32670308	1e-15	IgA nephropathy	5.71071084414646e-10	HLA-DRA	HLA-DRB5	HLA-DRB5	HLA-DRB5
363	6:32520907	5e-15	Multiple sclerosis (OCB status)	1.42038225334335e-9	HLA-DRB1	HLA-DRB1	HLA-DRB1	HLA-DRB1
363	6:32424882	2e-38	IgA nephropathy	1.72989874789491e-9	HLA-DRB5	HLA-DRB5	HLA-DRB5	HLA-DRB5
363	6:32578127	3e-20	Chronic lymphocytic leukemia	1.26450564795364e-8	HLA-DRB1	HLA-DRB1	HLA-DRB1	HLA-DRB1
363	6:32681631	2e-26	Nephropathy	1.3152255957535e-8	HLA-DRB5	HLA-DRB5	HLA-DRB5	HLA-DRB5
363	6:32681631	3e-31	IgA nephropathy	1.3152255957535e-8	HLA-DRB5	HLA-DRB5	HLA-DRB5	HLA-DRB5
363	6:32681631	6e-11	Peanut allergy	1.3152255957535e-8	HLA-DRB5	HLA-DRB5	HLA-DRB5	HLA-DRB5
363	6:32114515	4e-8	IgG glycosylation	1.75929006344239e-8	HLA-DQA1	LST1	HLA-DRA	LST1
363	6:32147157	3e-16	Advanced glycation end-product levels	8.39494015561667e-8	LST1	LST1	HLA-C	LST1
363	6:32579035	2e-85	Ulcerative colitis	1.1096792668009e-7	HLA-DRB1	HLA-DRB1	HLA-DRB1	HLA-DRB1
363	6:32576478	1e-12	Systemic lupus erythematosus	1.1096792668009e-7	HLA-DRB1	HLA-DRB1	HLA-DRB1	HLA-DRB1
363	6:32576478	8e-95	Leprosy	1.1096792668009e-7	HLA-DRB1	HLA-DRB1	HLA-DRB1	HLA-DRB1
363	6:32578530	3e-12	Alzheimer's disease (late onset)	1.1096792668009e-7	HLA-DRB1	HLA-DRB1	HLA-DRB1	HLA-DRB1
363	6:32151443	3e-15	Pulmonary function	1.75981648666289e-7	LST1	LST1	HLA-C	LST1
363	6:32151443	1e-21	Pulmonary function (smoking interaction)	1.75981648666289e-7	LST1	LST1	HLA-C	LST1
363	6:32151443	4e-9	Percentage gas trapping	1.75981648666289e-7	LST1	LST1	HLA-C	LST1
363	6:32151443	5e-9	Emphysema imaging phenotypes	1.75981648666289e-7	LST1	LST1	HLA-C	LST1
363	6:32151443	6e-10	Chronic obstructive pulmonary disease	1.75981648666289e-7	LST1	LST1	HLA-C	LST1
363	6:32151443	3e-25	Lung function (FEV1/FVC)	1.75981648666289e-7	LST1	LST1	HLA-C	LST1
363	6:32602269	7e-8	Schizophrenia	4.17975161419811e-7	HLA-DQA1	HLA-DQA1	HLA-DQA1	HLA-DQA1
363	6:32411846	2e-7	Ulcerative colitis	4.37056486134905e-7	HLA-DRB5	HLA-DRB5	HLA-DRB5	HLA-DRB5
363	6:32606756	9e-8	Chronic lymphocytic leukemia	1.07782e-06	HLA-DQA1	HLA-DQA1	HLA-DQA1	HLA-DQA1
363	6:32414273	5e-13	Asthma	1.28468e-06	HLA-DRA	HLA-DQA1	HLA-DRB1	HLA-DQA1
363	6:32576795	6e-14	Narcolepsy (onset before 2009 H1N1 influenza pandemic)	2.08683e-06	HLA-DRB1	HLA-DRB1	HLA-DRB1	HLA-DRB1
363	6:32428285	3e-50	Hodgkin's lymphoma	2.83243e-06	HLA-DRB5	HLA-DRB5	HLA-DRB5	HLA-DRB5
363	6:32429719	6e-9	Frontotemporal dementia	4.43336e-06	HLA-DRA	HLA-DQA1	HLA-DRB1	HLA-DRB1
363	6:32358513	5e-12	Asthma	1.40072e-05	HLA-DRB5	HLA-DRB5	HLA-DRB5	HLA-DRB5
363	6:32574171	8e-27	Rheumatoid arthritis	1.97154e-05	HLA-DQA1	HLA-DQA1	HLA-DRB1	HLA-DQA1
363	6:32574171	1e-8	Waist circumference adjusted for body mass index	1.97154e-05	HLA-DQA1	HLA-DQA1	HLA-DRB1	HLA-DQA1
363	6:32574171	1e-06	Waist circumference adjusted for BMI in active individuals	1.97154e-05	HLA-DQA1	HLA-DQA1	HLA-DRB1	HLA-DQA1
363	6:32574171	1e-7	Waist circumference adjusted for BMI (joint analysis main effects and physical activity interaction)	1.97154e-05	HLA-DQA1	HLA-DQA1	HLA-DRB1	HLA-DQA1
363	6:32217092	3e-8	Neutrophil count	3.00667e-05	HLA-DRB5	HLA-DRB5	HLA-DRB5	HLA-DRB5
363	6:32605884	2e-33	Immunoglobulin A	3.30074e-05	HLA-DQA1	HLA-DQA1	HLA-DQA1	HLA-DQA1
363	6:32605884	6e-28	Systemic lupus erythematosus	3.30074e-05	HLA-DQA1	HLA-DQA1	HLA-DQA1	HLA-DQA1
363	6:32605884	1e-50	Celiac disease	3.30074e-05	HLA-DQA1	HLA-DQA1	HLA-DQA1	HLA-DQA1
363	6:32605884	2e-78	Autoimmune hepatitis type-1	3.30074e-05	HLA-DQA1	HLA-DQA1	HLA-DQA1	HLA-DQA1
363	6:32605884	8e-93	Idiopathic membranous nephropathy	3.30074e-05	HLA-DQA1	HLA-DQA1	HLA-DQA1	HLA-DQA1
363	6:32605884	4e-10	Cutaneous lupus erythematosus	3.30074e-05	HLA-DQA1	HLA-DQA1	HLA-DQA1	HLA-DQA1
363	6:32605884	2e-7	Inflammatory bowel disease	3.30074e-05	HLA-DQA1	HLA-DQA1	HLA-DQA1	HLA-DQA1
363	6:32605884	4e-06	Ulcerative colitis	3.30074e-05	HLA-DQA1	HLA-DQA1	HLA-DQA1	HLA-DQA1
363	6:32218843	1e-9	Nephropathy	0.000166781	HLA-DRA	LST1	HLA-DRA	LST1
363	6:32409530	2e-27	Systemic sclerosis	0.000173756	HLA-DRB5	HLA-DRB5	HLA-DRB5	HLA-DRB5
363	6:32409530	2e-10	Parkinson's disease	0.000173756	HLA-DRB5	HLA-DRB5	HLA-DRB5	HLA-DRB5
363	6:31252396	2e-28	CD4:CD8 lymphocyte ratio	0.000190143	VARS2	VARS2	HLA-C	HLA-C
363	6:31257511	3e-12	Blood protein levels	0.000190143	VARS2	VARS2	HLA-C	HLA-C
363	6:31272261	8e-35	Height	0.000190143	VARS2	VARS2	HLA-C	HLA-C
363	6:32590925	1e-11	Systemic sclerosis	0.000197497	HLA-DQA1	HLA-DQA1	HLA-DQA1	HLA-DQA1
363	6:32592200	2e-20	Multiple sclerosis (OCB status)	0.000224161	HLA-DRB5	HLA-DRB5	HLA-DRB5	HLA-DRB5
363	6:32592200	5e-12	Oligoclonal band status in multiple sclerosis	0.000224161	HLA-DRB5	HLA-DRB5	HLA-DRB5	HLA-DRB5
363	6:32337630	2e-22	Graves' disease	0.000235668	HLA-DRB1	HLA-DRB1	HLA-DRB1	HLA-DRB1
363	6:31840021	8e-7	Iron status biomarkers (total iron binding capacity)	0.000242685	HLA-DQA1	VARS2	HLA-DRB5	HLA-DRB5
363	6:31265490	2e-15	Triglycerides	0.00026036	VARS2	VARS2	HLA-C	HLA-C
363	6:31265490	4e-12	Height	0.00026036	VARS2	VARS2	HLA-C	HLA-C
363	6:32659878	6e-30	IgA nephropathy	0.00026036	HLA-DRA	HLA-DRB5	HLA-DRB5	HLA-DRA
363	6:32071008	5e-06	Schizophrenia	0.000392599	LST1	LST1	HLA-C	HLA-C
363	6:32050067	3e-8	Height	0.000403842	HLA-DRB1	HLA-DRB1	HLA-DRB1	HLA-DRB1
363	6:32663289	3e-8	C-reactive protein levels or LDL-cholesterol levels (pleiotropy)	0.000448886	HLA-DRA	HLA-DRB5	HLA-DRB5	HLA-DRA
363	6:31499603	2e-06	Atopic dermatitis	0.000469948	LST1	LST1	HLA-C	LST1
363	6:32400939	7e-19	Acute-on-chronic liver failure in hepatitis B	0.000492661	HLA-DRB5	HLA-DQB1	HLA-DQB1	HLA-DMB
363	6:32680576	4e-9	Pulmonary function (smoking interaction)	0.000854629	HLA-DQB1	HLA-DQB1	HLA-DRB1	HLA-DQB1
363	6:32680928	5e-23	Rheumatoid arthritis	0.000854629	HLA-DQB1	HLA-DQB1	HLA-DRB1	HLA-DQB1
363	6:32680928	9e-59	Crohn's disease	0.000854629	HLA-DQB1	HLA-DQB1	HLA-DRB1	HLA-DQB1
363	6:32680928	2e-13	Enteric fever	0.000854629	HLA-DQB1	HLA-DQB1	HLA-DRB1	HLA-DQB1
363	6:31259579	8e-10	C-reactive protein levels or triglyceride levels (pleiotropy)	0.00124043	HLA-C	HLA-C	HLA-C	HLA-C
363	6:32578082	7e-9	Chronic lymphocytic leukemia	0.00149655	HLA-DQA1	HLA-DQA1	HLA-DQA1	HLA-DQA1
363	6:32573991	5e-24	Systemic lupus erythematosus	0.00177588	HLA-DRB5	HLA-DRB5	HLA-DRB5	HLA-DRB5
363	6:32574060	6e-8	Myasthenia gravis	0.00177588	HLA-DRB5	HLA-DRB5	HLA-DRB5	HLA-DRB5
363	6:32663851	5e-75	Rheumatoid arthritis	0.00188759	HLA-DRA	HLA-DRB5	HLA-DRB5	HLA-DRA
363	6:32663851	7e-33	Graves' disease	0.00188759	HLA-DRA	HLA-DRB5	HLA-DRB5	HLA-DRA
363	6:32663851	2e-37	Systemic sclerosis	0.00188759	HLA-DRA	HLA-DRB5	HLA-DRB5	HLA-DRA
363	6:32663851	7e-17	Immunoglobulin G index levels in multiple sclerosis	0.00188759	HLA-DRA	HLA-DRB5	HLA-DRB5	HLA-DRA
363	6:32663999	4e-186	Rheumatoid arthritis	0.00188759	HLA-DRA	HLA-DRB5	HLA-DRB5	HLA-DRA
363	6:32663999	2e-16	Height	0.00188759	HLA-DRA	HLA-DRB5	HLA-DRB5	HLA-DRA
363	6:32388275	3e-06	Obstetric antiphospholipid syndrome	0.00232708	HLA-DRB1	HLA-DRB1	HLA-DRB1	HLA-DRB1
363	6:32401079	1e-9	Hepatitis C induced liver cirrhosis	0.00241672	HLA-DRB5	HLA-DRB5	HLA-DRB5	HLA-DRB5
363	6:32685550	1e-06	Type 2 diabetes	0.00304205	HLA-DOB	TAP2	TAP2	HLA-DQA1
363	6:32626403	3e-24	Allergy	0.00360981	HLA-DQB1	HLA-DQB1	HLA-DQB1	HLA-DQB1
363	6:32305979	7e-25	Lumiracoxib-related liver injury	0.0037034	HLA-DRB5	HLA-DRB5	HLA-DRB5	HLA-DRB5
363	6:32336187	7e-16	Multiple sclerosis	0.0037034	HLA-DRB5	HLA-DRB5	HLA-DRB5	HLA-DRB5
363	6:31848220	1e-17	Waist-to-hip ratio adjusted for BMI (adjusted for smoking behaviour)	0.00372271	HLA-DRB5	SKIV2L	HLA-DRB5	HLA-DRB5
363	6:31848220	2e-10	Waist-to-hip ratio adjusted for BMI in non-smokers	0.00372271	HLA-DRB5	SKIV2L	HLA-DRB5	HLA-DRB5
363	6:32257566	4e-8	Chronic lymphocytic leukemia	0.00469854	HLA-DRB1	HLA-DRB1	HLA-DRB1	HLA-DRB1
28	6:1903590	4e-8	Daytime sleep phenotypes	0.00486756	GMDS	NA	NA	NA
363	6:32586854	7e-184	Multiple sclerosis	0.00502892	HLA-DRB5	HLA-DRB5	HLA-DRB5	HLA-DRB5
363	6:32586854	3e-33	Immunoglobulin A	0.00502892	HLA-DRB5	HLA-DRB5	HLA-DRB5	HLA-DRB5
363	6:32586854	2e-70	Ulcerative colitis or Crohn's disease	0.00502892	HLA-DRB5	HLA-DRB5	HLA-DRB5	HLA-DRB5
363	6:32586854	1e-18	Ulcerative colitis	0.00502892	HLA-DRB5	HLA-DRB5	HLA-DRB5	HLA-DRB5
363	6:32586854	5e-12	Crohn's disease	0.00502892	HLA-DRB5	HLA-DRB5	HLA-DRB5	HLA-DRB5
363	6:32358270	3e-06	Bipolar disorder and schizophrenia	0.00505823	HLA-DQA1	HLA-DQA1	PSMB9	HLA-DQA1
363	6:32625869	7e-14	Asthma	0.00541766	HLA-DQB1	HLA-DQB1	HLA-DQB1	HLA-DQB1
363	6:32736695	3e-22	Complement C3 and C4 levels	0.00634416	PSMB9	PSMB9	PSMB9	PSMB9
363	6:32217232	2e-06	Lupus nephritis in systemic lupus erythematosus	0.00706643	HLA-DRB5	HLA-DRB5	HLA-DRB5	HLA-DRB5
319	6:143659012	5e-06	Acute lymphoblastic leukemia (childhood)	0.00723393	NA	NA	NA	NA
363	6:32663631	5e-7	Hypothyroidism	0.00725237	HLA-DRB5	HLA-DRB5	HLA-DRB5	HLA-DRB5
363	6:32663631	5e-15	Multiple sclerosis (OCB status)	0.00725237	HLA-DRB5	HLA-DRB5	HLA-DRB5	HLA-DRB5
363	6:32019746	1e-22	Complement C3 and C4 levels	0.00814158	CSNK2B	RNF5	NA	NA
363	6:32223258	3e-06	Systemic lupus erythematosus	0.0110457	HLA-DRB5	HLA-DRB5	HLA-DRB5	HLA-DRB5
363	6:32223258	7e-8	Waist-to-hip ratio adjusted for body mass index	0.0110457	HLA-DRB5	HLA-DRB5	HLA-DRB5	HLA-DRB5
363	6:32223258	6e-9	Waist-to-hip ratio adjusted for BMI in active individuals	0.0110457	HLA-DRB5	HLA-DRB5	HLA-DRB5	HLA-DRB5
363	6:32223258	5e-8	Waist-to-hip ratio adjusted for BMI (joint analysis for main effect and physical activity interaction)	0.0110457	HLA-DRB5	HLA-DRB5	HLA-DRB5	HLA-DRB5
363	6:32392981	9e-8	Food antigen IgG levels	0.0113109	HLA-DRB5	HLA-DRB5	HLA-DRB5	HLA-DRB5
363	6:32413051	4e-225	Multiple sclerosis	0.0113109	HLA-DRB5	HLA-DRB5	HLA-DRB5	HLA-DRB5
363	6:32413545	1e-206	Multiple sclerosis	0.0113109	HLA-DRB5	HLA-DRB5	HLA-DRB5	HLA-DRB5
363	6:32603007	1e-20	Multiple sclerosis	0.0139906	HLA-DQA1	HLA-DQA1	HLA-DQA1	HLA-DQA1
363	6:32363215	5e-7	Anti-cyclic Citrullinated Peptide Antibody	0.0141507	HLA-DQA1	HLA-DQA1	PSMB9	HLA-DQA1
363	6:32363215	1e-48	Idiopathic membranous nephropathy	0.0141507	HLA-DQA1	HLA-DQA1	PSMB9	HLA-DQA1
363	6:32363215	2e-20	Type 1 diabetes and autoimmune thyroid diseases	0.0141507	HLA-DQA1	HLA-DQA1	PSMB9	HLA-DQA1
180	6:6612467	7e-06	Major depressive disorder (broad)	0.0178643	NA	NA	NA	NA
363	6:31238318	2e-23	Beta-2 microglubulin plasma levels	0.0200282	VARS2	VARS2	HLA-C	HLA-C
363	6:32669767	1e-06	Emphysema imaging phenotypes	0.0226483	HLA-DQB1	HLA-DQB1	HLA-DRB1	HLA-DQB1
363	6:32670255	4e-37	Hepatitis B	0.0226483	HLA-DQB1	HLA-DQB1	HLA-DRB1	HLA-DQB1
363	6:32670255	7e-28	Chronic hepatitis B infection	0.0226483	HLA-DQB1	HLA-DQB1	HLA-DRB1	HLA-DQB1
363	6:31236567	2e-10	Waist-to-hip ratio adjusted for BMI (joint analysis main effects and smoking interaction)	0.0270397	VARS2	VARS2	HLA-C	HLA-C
363	6:31236567	1e-18	Waist-to-hip ratio adjusted for BMI (adjusted for smoking behaviour)	0.0270397	VARS2	VARS2	HLA-C	HLA-C
363	6:31236567	2e-8	Waist-to-hip ratio adjusted for BMI in non-smokers	0.0270397	VARS2	VARS2	HLA-C	HLA-C
363	6:31838713	5e-7	Menopause (age at onset)	0.030486	VARS2	CSNK2B	HSPA1B	VARS2
363	6:31107187	6e-9	Chronic obstructive pulmonary disease-related biomarkers	0.0345191	LST1	LST1	HLA-C	LST1
363	6:31726688	4e-12	Autism spectrum disorder or schizophrenia	0.0348924	CSNK2B	CSNK2B	VARS2	VARS2
363	6:32070069	4e-8	Atopic dermatitis	0.0370534	CSNK2B	RNF5	NA	NA
363	6:31432125	1e-14	Blood protein levels	0.0390089	VARS2	VARS2	HLA-C	HLA-C
363	6:31918860	5e-25	Type 1 diabetes and autoimmune thyroid diseases	0.0408224	HLA-DQA1	HLA-DQA1	C2	HLA-DQA1
363	6:31918860	2e-165	Systemic lupus erythematosus	0.0408224	HLA-DQA1	HLA-DQA1	C2	HLA-DQA1
363	6:31940897	2e-8	Hematology traits	0.0408224	HLA-DQA1	HLA-DQA1	C2	HLA-DQA1
363	6:31940897	8e-66	Idiopathic membranous nephropathy	0.0408224	HLA-DQA1	HLA-DQA1	C2	HLA-DQA1
363	6:32029205	6e-107	Systemic lupus erythematosus	0.0408224	HLA-DQA1	HLA-DQA1	C2	HLA-DQA1
363	6:32059867	6e-9	Systemic lupus erythematosus	0.0408224	HLA-DQA1	HLA-DQA1	C2	HLA-DQA1
363	6:30947509	2e-11	Cutaneous lupus erythematosus	0.0463349	VARS2	VARS2	VARS2	VARS2
363	6:32190028	8e-06	Interstitial lung disease	0.0467281	HLA-DRB5	HLA-DRB5	HLA-DRB5	HLA-DRB5
363	6:32626130	8e-9	Narcolepsy (age of onset)	0.0472444	HLA-DQB1	HLA-DQB1	HLA-DRB1	HLA-DQB1
363	6:32600057	6e-23	Antineutrophil cytoplasmic antibody-associated vasculitis	0.0528088	HLA-DQB1	HLA-DQB1	HLA-DQB1	HLA-DQB1
363	6:32389648	7e-22	Hepatitis B vaccine response	0.054952	HLA-DRB1	HLA-DQA1	HLA-DRB1	HLA-DRB1
363	6:32389648	1e-10	Hepatitis C induced liver cirrhosis	0.054952	HLA-DRB1	HLA-DQA1	HLA-DRB1	HLA-DRB1
363	6:32632832	5e-14	Drug-induced liver injury (amoxicillin-clavulanate)	0.0553834	HLA-DRB5	HLA-DRB5	HLA-DRB5	HLA-DRB5
477	6:71991816	6e-06	Antipsychotic drug-induced weight gain (time interaction)	0.0647896	OGFRL1	NA	NA	NA
477	6:71991816	1e-7	Antipsychotic drug-induced weight gain	0.0647896	OGFRL1	NA	NA	NA
363	6:32410691	2e-29	Primary biliary cholangitis	0.0724005	HLA-DRA	HLA-DRB1	HLA-DRB1	HLA-DRB1
363	6:31870326	8e-21	Systemic lupus erythematosus	0.0850617	HLA-DQA1	HLA-DQA1	HLA-DQA1	HLA-DQA1
363	6:32626272	2e-10	Chronic lymphocytic leukemia	0.0911827	HLA-DQB1	HLA-DQB1	HLA-DQB1	HLA-DQB1
363	6:32366421	9e-11	Epstein Barr virus nuclear antigen 1 IgG levels	0.095567	HLA-DRB1	HLA-DRB1	HLA-DRB1	HLA-DRB1
363	6:31721033	2e-52	Systemic lupus erythematosus	0.103771	HLA-DQA1	HLA-DQA1	VARS2	HLA-DQA1
363	6:32186245	2e-06	Objective response to lithium treatment in bipolar disorder	0.105749	HLA-DQA1	C4B	HLA-DQA1	HLA-DQA1
363	6:31620520	4e-10	Lung cancer	0.114601	HLA-DQA1	HLA-DQA1	VARS2	HLA-DQA1
363	6:31620520	5e-12	Lung adenocarcinoma	0.114601	HLA-DQA1	HLA-DQA1	VARS2	HLA-DQA1
363	6:31636742	8e-8	Systemic lupus erythematosus	0.114601	HLA-DQA1	HLA-DQA1	VARS2	HLA-DQA1
363	6:31636742	3e-14	Cutaneous lupus erythematosus	0.114601	HLA-DQA1	HLA-DQA1	VARS2	HLA-DQA1
363	6:31429927	4e-7	Thyroid peroxidase antibody positivity	0.1171	VARS2	VARS2	VARS2	VARS2
363	6:32411376	1e-12	Blood protein levels	0.128715	HLA-DRA	HLA-DRB1	HLA-DRB1	HLA-DRB1
363	6:32261252	5e-71	Idiopathic membranous nephropathy	0.131097	HLA-DQA1	HLA-DQA1	HLA-DQA1	HLA-DQA1
363	6:32798731	4e-22	Type 1 diabetes and autoimmune thyroid diseases	0.137228	HLA-DOB	NA	NA	HLA-DMA
363	6:32345689	3e-9	Waist-to-hip ratio adjusted for body mass index	0.139806	HLA-DQA1	HLA-DQA1	HLA-DQA1	HLA-DQA1
363	6:32345689	6e-8	Waist-to-hip ratio adjusted for BMI in active individuals	0.139806	HLA-DQA1	HLA-DQA1	HLA-DQA1	HLA-DQA1
363	6:32345689	9e-9	Waist-to-hip ratio adjusted for BMI (joint analysis for main effect and physical activity interaction)	0.139806	HLA-DQA1	HLA-DQA1	HLA-DQA1	HLA-DQA1
363	6:32358201	4e-9	Waist-to-hip ratio adjusted for body mass index	0.139806	HLA-DQA1	HLA-DQA1	HLA-DQA1	HLA-DQA1
363	6:32666526	3e-19	Blood protein levels	0.139806	HLA-DQA1	HLA-DQA1	HLA-DQA1	HLA-DQA1
363	6:31197514	1e-10	IgE levels	0.143345	HCG27	HLA-C	HLA-C	HLA-C
363	6:31434111	1e-7	Febrile seizures (MMR vaccine-related)	0.149597	VARS2	VARS2	VARS2	VARS2
369	7:122065219	8e-7	Alzheimer disease and age of onset	0.0444722	NA	NA	NA	NA
174	7:2924082	5e-06	Daytime sleep phenotypes	0.0800887	SDK1	NA	NA	NA
477	7:55159349	7e-8	Glioma	0.1172	NA	NA	NA	NA
84	8:56814421	7e-7	Blood pressure traits (multi-trait analysis)	0.0267049	NA	NA	NA	NA
477	8:103452308	2e-06	Type 2 diabetes (age of onset)	0.103959	NA	NA	NA	NA
477	8:92970153	6e-06	Oppositional defiant disorder dimensions in attention-deficit hyperactivity disorder	0.128956	NA	NA	NA	NA
121	9:108440542	4e-06	Visceral adipose tissue/subcutaneous adipose tissue ratio	0.00391295	NA	NA	NA	NA
26	11:59923508	6e-16	Alzheimer's_disease_(late_onset)	0.152121	MS4A6A	NA	NA	MS4A6E
22	8:27467686	3e-25	Alzheimer's_disease_(late_onset)	0.158014	NA	NA	NA	NA
